# Supplementary material for: Mutation of 4-coumarate: coenzyme A ligase 1 gene affects lignin biosynthesis and increases the cell wall digestibility in maize brown midrib5 mutants
Source: Biotechnol Biofuels. 2019 Apr 10;12:82. doi: 10.1186/s13068-019-1421-z (PMC6456989; doi:10.1186/s13068-019-1421-z)
Supplement: Supplementary file 2 — Additional file 2: Table S2. SNPs with SNP-index 1 within the candidate genomic region detected on chromosome 5. [file 13068_2019_1421_MOESM2_ESM.xlsx]

## Sheet: Table S2
Additional file 2: Table S2. SNPs with SNP-index 1 within the candidate genomic region detected on chromosome 5.
SNP-InDex	Chr	Loc	Ref	Mut	RefDepth	MutDepth	SiteDepth	GeneID	VarEffect	Codon_Change	AA_Change	GeneFunction
1	5	74904322	T	C	0	45	45	GRMZM2G072142_T01	EXON: Exon_chromosome_5_74904190_74904527	-	-	//zinc finger, C3HC4 type family protein//protein binding//zinc ion binding//zinc finger, C3HC4 type family protein (LOC100285184), mRNA//zinc finger, C3HC4 type family protein //Zinc finger, C3HC4 type family protein//Putative uncharacterized protein //Zinc finger, C3HC4 type family protein
1	5	74904353	T	C	0	47	47	GRMZM2G072142_T01	EXON: Exon_chromosome_5_74904190_74904527	-	-	//zinc finger, C3HC4 type family protein//protein binding//zinc ion binding//zinc finger, C3HC4 type family protein (LOC100285184), mRNA//zinc finger, C3HC4 type family protein //Zinc finger, C3HC4 type family protein//Putative uncharacterized protein //Zinc finger, C3HC4 type family protein
1	5	74904409	T	C	1	54	55	GRMZM2G072142_T01	EXON: Exon_chromosome_5_74904190_74904527	-	-	//zinc finger, C3HC4 type family protein//protein binding//zinc ion binding//zinc finger, C3HC4 type family protein (LOC100285184), mRNA//zinc finger, C3HC4 type family protein //Zinc finger, C3HC4 type family protein//Putative uncharacterized protein //Zinc finger, C3HC4 type family protein
1	5	74904424	G	C	2	55	57	GRMZM2G072142_T01	EXON: Exon_chromosome_5_74904190_74904527	-	-	//zinc finger, C3HC4 type family protein//protein binding//zinc ion binding//zinc finger, C3HC4 type family protein (LOC100285184), mRNA//zinc finger, C3HC4 type family protein //Zinc finger, C3HC4 type family protein//Putative uncharacterized protein //Zinc finger, C3HC4 type family protein
1	5	74904579	G	C	1	35	36	GRMZM2G072142_T01	INTRON	-	-	//zinc finger, C3HC4 type family protein//protein binding//zinc ion binding//zinc finger, C3HC4 type family protein (LOC100285184), mRNA//zinc finger, C3HC4 type family protein //Zinc finger, C3HC4 type family protein//Putative uncharacterized protein //Zinc finger, C3HC4 type family protein
1	5	74904636	C	T	1	31	32	GRMZM2G072142_T01	INTRON	-	-	//zinc finger, C3HC4 type family protein//protein binding//zinc ion binding//zinc finger, C3HC4 type family protein (LOC100285184), mRNA//zinc finger, C3HC4 type family protein //Zinc finger, C3HC4 type family protein//Putative uncharacterized protein //Zinc finger, C3HC4 type family protein
1	5	74904692	T	C	1	41	42	GRMZM2G072142_T01	INTRON	-	-	//zinc finger, C3HC4 type family protein//protein binding//zinc ion binding//zinc finger, C3HC4 type family protein (LOC100285184), mRNA//zinc finger, C3HC4 type family protein //Zinc finger, C3HC4 type family protein//Putative uncharacterized protein //Zinc finger, C3HC4 type family protein
1	5	74904713	T	C	2	39	41	GRMZM2G072142_T01	INTRON	-	-	//zinc finger, C3HC4 type family protein//protein binding//zinc ion binding//zinc finger, C3HC4 type family protein (LOC100285184), mRNA//zinc finger, C3HC4 type family protein //Zinc finger, C3HC4 type family protein//Putative uncharacterized protein //Zinc finger, C3HC4 type family protein
1	5	74909994	T	C	2	59	61	GRMZM2G072142_T01	UTR_3_PRIME: 2316 bases from CDS	-	-	//zinc finger, C3HC4 type family protein//protein binding//zinc ion binding//zinc finger, C3HC4 type family protein (LOC100285184), mRNA//zinc finger, C3HC4 type family protein //Zinc finger, C3HC4 type family protein//Putative uncharacterized protein //Zinc finger, C3HC4 type family protein
1	5	74910044	C	A	2	65	67	GRMZM2G072142_T01	UTR_3_PRIME: 2366 bases from CDS	-	-	//zinc finger, C3HC4 type family protein//protein binding//zinc ion binding//zinc finger, C3HC4 type family protein (LOC100285184), mRNA//zinc finger, C3HC4 type family protein //Zinc finger, C3HC4 type family protein//Putative uncharacterized protein //Zinc finger, C3HC4 type family protein
1	5	75895151	T	C	0	11	11	-	INTERGENIC	-	-	-
1	5	75895157	A	G	0	11	11	-	INTERGENIC	-	-	-
1	5	75939356	G	A	0	29	29	-	INTERGENIC	-	-	-
1	5	76115365	G	A	1	36	37	GRMZM2G171349_T01	SYNONYMOUS_CODING	aaC/aaT	N/N	//transporter activity//intracellular//transport//Full-length cDNA clone ZM_BFb0008M07
1	5	76115365	G	A	1	36	37	GRMZM2G171349_T02	SYNONYMOUS_CODING	aaC/aaT	N/N	//transporter activity//intracellular//transport//Putative uncharacterized protein
0.9	5	76115471	T	G	2	33	35	GRMZM2G171349_T01	INTRON	-	-	//transporter activity//intracellular//transport//Full-length cDNA clone ZM_BFb0008M07
0.9	5	76115471	T	G	2	33	35	GRMZM2G171349_T02	INTRON	-	-	//transporter activity//intracellular//transport//Putative uncharacterized protein
0.9	5	76115656	C	T	3	33	36	GRMZM2G171349_T01	INTRON	-	-	//transporter activity//intracellular//transport//Full-length cDNA clone ZM_BFb0008M07
0.9	5	76115656	C	T	3	33	36	GRMZM2G171349_T02	INTRON	-	-	//transporter activity//intracellular//transport//Putative uncharacterized protein
1	5	76115878	A	C	2	47	49	GRMZM2G171349_T01	SYNONYMOUS_CODING	ctT/ctG	L/L	//transporter activity//intracellular//transport//Full-length cDNA clone ZM_BFb0008M07
1	5	76115878	A	C	2	47	49	GRMZM2G171349_T02	SYNONYMOUS_CODING	ctT/ctG	L/L	//transporter activity//intracellular//transport//Putative uncharacterized protein
1	5	76116905	G	C	3	65	68	GRMZM2G171349_T01	UTR_5_PRIME: 26 bases from TSS	-	-	//transporter activity//intracellular//transport//Full-length cDNA clone ZM_BFb0008M07
1	5	76116905	G	C	3	65	68	GRMZM2G171349_T02	UTR_5_PRIME: 26 bases from TSS	-	-	//transporter activity//intracellular//transport//Putative uncharacterized protein
1	5	76210596	G	C	3	79	82	AC192244.3_FGT001	EXON: Exon_chromosome_5_76210306_76210828	-	-	//endopeptidase activity//ubiquitin-dependent protein catabolic process//proteasome core complex, alpha-subunit complex//proteasome subunit alpha type 1 (LOC100282706), mRNA//proteasome subunit alpha type 1 //Proteasome subunit alpha type 1
1	5	76210614	A	C	3	80	83	AC192244.3_FGT001	EXON: Exon_chromosome_5_76210306_76210828	-	-	//endopeptidase activity//ubiquitin-dependent protein catabolic process//proteasome core complex, alpha-subunit complex//proteasome subunit alpha type 1 (LOC100282706), mRNA//proteasome subunit alpha type 1 //Proteasome subunit alpha type 1
0.9	5	76210695	T	G	7	121	128	AC192244.3_FGT001	EXON: Exon_chromosome_5_76210306_76210828	-	-	//endopeptidase activity//ubiquitin-dependent protein catabolic process//proteasome core complex, alpha-subunit complex//proteasome subunit alpha type 1 (LOC100282706), mRNA//proteasome subunit alpha type 1 //Proteasome subunit alpha type 1
1	5	76210734	T	C	5	126	131	AC192244.3_FGT001	EXON: Exon_chromosome_5_76210306_76210828	-	-	//endopeptidase activity//ubiquitin-dependent protein catabolic process//proteasome core complex, alpha-subunit complex//proteasome subunit alpha type 1 (LOC100282706), mRNA//proteasome subunit alpha type 1 //Proteasome subunit alpha type 1
1	5	76212575	T	C	0	6	6	-	INTERGENIC	-	-	-
1	5	76212633	G	T	0	13	13	-	INTERGENIC	-	-	-
1	5	76212860	A	C	0	14	14	GRMZM5G871910_T02	EXON: Exon_chromosome_5_76212642_76213302	-	-	//LOC100191344//LOC100191344 (cl55515_1a), mRNA//hypothetical protein LOC100191344 //Transcribed locus, strongly similar to NP_001130250.1 hypothetical protein LOC100191344 [Zea mays]//Putative uncharacterized protein
1	5	76212860	A	C	0	14	14	GRMZM5G871910_T01	EXON: Exon_chromosome_5_76212642_76213302	-	-	-
1	5	76212907	A	C	0	12	12	GRMZM5G871910_T02	EXON: Exon_chromosome_5_76212642_76213302	-	-	//LOC100191344//LOC100191344 (cl55515_1a), mRNA//hypothetical protein LOC100191344 //Transcribed locus, strongly similar to NP_001130250.1 hypothetical protein LOC100191344 [Zea mays]//Putative uncharacterized protein
1	5	76212907	A	C	0	12	12	GRMZM5G871910_T01	EXON: Exon_chromosome_5_76212642_76213302	-	-	-
1	5	76212912	T	C	0	12	12	GRMZM5G871910_T02	EXON: Exon_chromosome_5_76212642_76213302	-	-	//LOC100191344//LOC100191344 (cl55515_1a), mRNA//hypothetical protein LOC100191344 //Transcribed locus, strongly similar to NP_001130250.1 hypothetical protein LOC100191344 [Zea mays]//Putative uncharacterized protein
1	5	76212912	T	C	0	12	12	GRMZM5G871910_T01	EXON: Exon_chromosome_5_76212642_76213302	-	-	-
1	5	76213013	C	G	0	13	13	GRMZM5G871910_T02	EXON: Exon_chromosome_5_76212642_76213302	-	-	//LOC100191344//LOC100191344 (cl55515_1a), mRNA//hypothetical protein LOC100191344 //Transcribed locus, strongly similar to NP_001130250.1 hypothetical protein LOC100191344 [Zea mays]//Putative uncharacterized protein
1	5	76213013	C	G	0	13	13	GRMZM5G871910_T01	EXON: Exon_chromosome_5_76212642_76213302	-	-	-
1	5	76213040	G	T	0	16	16	GRMZM5G871910_T02	EXON: Exon_chromosome_5_76212642_76213302	-	-	//LOC100191344//LOC100191344 (cl55515_1a), mRNA//hypothetical protein LOC100191344 //Transcribed locus, strongly similar to NP_001130250.1 hypothetical protein LOC100191344 [Zea mays]//Putative uncharacterized protein
1	5	76213040	G	T	0	16	16	GRMZM5G871910_T01	EXON: Exon_chromosome_5_76212642_76213302	-	-	-
1	5	76213048	T	C	0	17	17	GRMZM5G871910_T02	EXON: Exon_chromosome_5_76212642_76213302	-	-	//LOC100191344//LOC100191344 (cl55515_1a), mRNA//hypothetical protein LOC100191344 //Transcribed locus, strongly similar to NP_001130250.1 hypothetical protein LOC100191344 [Zea mays]//Putative uncharacterized protein
1	5	76213048	T	C	0	17	17	GRMZM5G871910_T01	EXON: Exon_chromosome_5_76212642_76213302	-	-	-
0.9	5	76213330	A	G	2	26	28	GRMZM5G871910_T02	INTRON	-	-	//LOC100191344//LOC100191344 (cl55515_1a), mRNA//hypothetical protein LOC100191344 //Transcribed locus, strongly similar to NP_001130250.1 hypothetical protein LOC100191344 [Zea mays]//Putative uncharacterized protein
0.9	5	76213330	A	G	2	26	28	GRMZM5G871910_T01	INTRON	-	-	-
0.9	5	76213344	A	G	2	24	26	GRMZM5G871910_T02	INTRON	-	-	//LOC100191344//LOC100191344 (cl55515_1a), mRNA//hypothetical protein LOC100191344 //Transcribed locus, strongly similar to NP_001130250.1 hypothetical protein LOC100191344 [Zea mays]//Putative uncharacterized protein
0.9	5	76213344	A	G	2	24	26	GRMZM5G871910_T01	INTRON	-	-	-
0.9	5	76213421	C	A	1	11	12	GRMZM5G871910_T02	INTRON	-	-	//LOC100191344//LOC100191344 (cl55515_1a), mRNA//hypothetical protein LOC100191344 //Transcribed locus, strongly similar to NP_001130250.1 hypothetical protein LOC100191344 [Zea mays]//Putative uncharacterized protein
0.9	5	76213421	C	A	1	11	12	GRMZM5G871910_T01	INTRON	-	-	-
0.5	5	76217286	G	A	3	3	6	AC192244.3_FGT007	SYNONYMOUS_CODING	ggG/ggA	G/G	//bifunctional coenzyme A synthase//catalytic activity//biosynthetic process//nucleotidyltransferase activity//bifunctional coenzyme A synthase (LOC100280931), mRNA//bifunctional coenzyme A synthase //Bifunctional coenzyme A synthase
1	5	76379258	T	C	0	66	66	GRMZM2G139689_T01	SYNONYMOUS_CODING	Ttg/Ctg	L/L	//hypothetical protein LOC100279867//cytoplasm//L-aspartate oxidase activity//electron carrier activity//NAD biosynthetic process//oxidoreductase activity//oxidation reduction//hypothetical protein LOC100279867 //L-aspartate oxidase 1Putative uncharacterized protein ;//Putative uncharacterized protein
1	5	76379258	T	C	0	66	66	GRMZM2G139689_T02	SYNONYMOUS_CODING	Ttg/Ctg	L/L	//hypothetical protein LOC100279867//cytoplasm//L-aspartate oxidase activity//electron carrier activity//NAD biosynthetic process//oxidoreductase activity//oxidation reduction//hypothetical protein LOC100279867 (LOC100279867), mRNA//hypothetical protein LOC100279867 //L-aspartate oxidase 1Putative uncharacterized protein ;//Putative uncharacterized protein
1	5	76379258	T	C	0	66	66	GRMZM2G139689_T03	UTR_5_PRIME: 1689 bases from TSS	-	-	//oxidoreductase activity//oxidation reduction//Hypothetical protein LOC100279867//Putative uncharacterized protein
1	5	76379258	T	C	0	66	66	GRMZM2G139689_T03	START_GAINED: CTG	-	-	//oxidoreductase activity//oxidation reduction//Hypothetical protein LOC100279867//Putative uncharacterized protein
1	5	76379258	T	C	0	66	66	GRMZM2G139689_T04	SYNONYMOUS_CODING	Ttg/Ctg	L/L	//hypothetical protein LOC100279867//cytoplasm//L-aspartate oxidase activity//electron carrier activity//NAD biosynthetic process//oxidoreductase activity//oxidation reduction//hypothetical protein LOC100279867 //L-aspartate oxidase 1Putative uncharacterized protein ;//Putative uncharacterized protein
1	5	76380824	G	T	1	40	41	GRMZM2G139689_T01	INTRON	-	-	//hypothetical protein LOC100279867//cytoplasm//L-aspartate oxidase activity//electron carrier activity//NAD biosynthetic process//oxidoreductase activity//oxidation reduction//hypothetical protein LOC100279867 //L-aspartate oxidase 1Putative uncharacterized protein ;//Putative uncharacterized protein
1	5	76380824	G	T	1	40	41	GRMZM2G139689_T02	INTRON	-	-	//hypothetical protein LOC100279867//cytoplasm//L-aspartate oxidase activity//electron carrier activity//NAD biosynthetic process//oxidoreductase activity//oxidation reduction//hypothetical protein LOC100279867 (LOC100279867), mRNA//hypothetical protein LOC100279867 //L-aspartate oxidase 1Putative uncharacterized protein ;//Putative uncharacterized protein
1	5	76380824	G	T	1	40	41	GRMZM2G139689_T03	INTRON	-	-	//oxidoreductase activity//oxidation reduction//Hypothetical protein LOC100279867//Putative uncharacterized protein
1	5	76380824	G	T	1	40	41	GRMZM2G139689_T04	INTRON	-	-	//hypothetical protein LOC100279867//cytoplasm//L-aspartate oxidase activity//electron carrier activity//NAD biosynthetic process//oxidoreductase activity//oxidation reduction//hypothetical protein LOC100279867 //L-aspartate oxidase 1Putative uncharacterized protein ;//Putative uncharacterized protein
1	5	76429981	T	G	0	11	11	GRMZM2G062552_T02	SYNONYMOUS_CODING	ctT/ctG	L/L	//transferase activity, transferring glycosyl groups
1	5	76429981	T	G	0	11	11	GRMZM2G062552_T01	SYNONYMOUS_CODING	ctT/ctG	L/L	//glycosyltransferase//transferase activity, transferring glycosyl groups//glycosyltransferase (LOC100280677), mRNA//glycosyltransferase //Glycosyltransferase //Putative uncharacterized protein
1	5	76430035	G	C	0	11	11	GRMZM2G062552_T02	SYNONYMOUS_CODING	ctG/ctC	L/L	//transferase activity, transferring glycosyl groups
1	5	76430035	G	C	0	11	11	GRMZM2G062552_T01	SYNONYMOUS_CODING	ctG/ctC	L/L	//glycosyltransferase//transferase activity, transferring glycosyl groups//glycosyltransferase (LOC100280677), mRNA//glycosyltransferase //Glycosyltransferase //Putative uncharacterized protein
1	5	76430047	G	C	0	12	12	GRMZM2G062552_T02	SYNONYMOUS_CODING	tcG/tcC	S/S	//transferase activity, transferring glycosyl groups
1	5	76430047	G	C	0	12	12	GRMZM2G062552_T01	SYNONYMOUS_CODING	tcG/tcC	S/S	//glycosyltransferase//transferase activity, transferring glycosyl groups//glycosyltransferase (LOC100280677), mRNA//glycosyltransferase //Glycosyltransferase //Putative uncharacterized protein
0.9	5	76430080	G	C	1	13	14	GRMZM2G062552_T02	SYNONYMOUS_CODING	cgG/cgC	R/R	//transferase activity, transferring glycosyl groups
0.9	5	76430080	G	C	1	13	14	GRMZM2G062552_T01	SYNONYMOUS_CODING	cgG/cgC	R/R	//glycosyltransferase//transferase activity, transferring glycosyl groups//glycosyltransferase (LOC100280677), mRNA//glycosyltransferase //Glycosyltransferase //Putative uncharacterized protein
0.9	5	76430104	C	A	1	15	16	GRMZM2G062552_T02	SYNONYMOUS_CODING	ggC/ggA	G/G	//transferase activity, transferring glycosyl groups
0.9	5	76430104	C	A	1	15	16	GRMZM2G062552_T01	SYNONYMOUS_CODING	ggC/ggA	G/G	//glycosyltransferase//transferase activity, transferring glycosyl groups//glycosyltransferase (LOC100280677), mRNA//glycosyltransferase //Glycosyltransferase //Putative uncharacterized protein
1	5	76430149	C	T	1	25	26	GRMZM2G062552_T02	SYNONYMOUS_CODING	gaC/gaT	D/D	//transferase activity, transferring glycosyl groups
1	5	76430149	C	T	1	25	26	GRMZM2G062552_T01	SYNONYMOUS_CODING	gaC/gaT	D/D	//glycosyltransferase//transferase activity, transferring glycosyl groups//glycosyltransferase (LOC100280677), mRNA//glycosyltransferase //Glycosyltransferase //Putative uncharacterized protein
1	5	76430299	T	G	2	57	59	GRMZM2G062552_T02	SYNONYMOUS_CODING	acT/acG	T/T	//transferase activity, transferring glycosyl groups
1	5	76430299	T	G	2	57	59	GRMZM2G062552_T01	SYNONYMOUS_CODING	acT/acG	T/T	//glycosyltransferase//transferase activity, transferring glycosyl groups//glycosyltransferase (LOC100280677), mRNA//glycosyltransferase //Glycosyltransferase //Putative uncharacterized protein
0.9	5	76430407	G	C	4	68	72	GRMZM2G062552_T02	SYNONYMOUS_CODING	acG/acC	T/T	//transferase activity, transferring glycosyl groups
0.9	5	76430407	G	C	4	68	72	GRMZM2G062552_T01	SYNONYMOUS_CODING	acG/acC	T/T	//glycosyltransferase//transferase activity, transferring glycosyl groups//glycosyltransferase (LOC100280677), mRNA//glycosyltransferase //Glycosyltransferase //Putative uncharacterized protein
1	5	76430464	T	C	3	72	75	GRMZM2G062552_T02	SYNONYMOUS_CODING	gaT/gaC	D/D	//transferase activity, transferring glycosyl groups
1	5	76430464	T	C	3	72	75	GRMZM2G062552_T01	SYNONYMOUS_CODING	gaT/gaC	D/D	//glycosyltransferase//transferase activity, transferring glycosyl groups//glycosyltransferase (LOC100280677), mRNA//glycosyltransferase //Glycosyltransferase //Putative uncharacterized protein
1	5	76563754	A	C	1	36	37	-	INTERGENIC	-	-	-
1	5	76565647	A	G	0	4	4	-	INTERGENIC	-	-	-
1	5	76613784	C	G	0	8	8	-	INTERGENIC	-	-	-
0.9	5	76613965	C	T	2	34	36	GRMZM2G054621_T01	UTR_5_PRIME: 277 bases from TSS	-	-	//hypothetical protein LOC100193941//hypothetical protein LOC100193941 (LOC100193941), mRNA//hypothetical protein LOC100193941 //Hypothetical protein LOC100193941//Putative uncharacterized protein
1	5	76614269	T	A	3	149	152	GRMZM2G054621_T01	NON_SYNONYMOUS_CODING	Ttg/Atg	L/M	//hypothetical protein LOC100193941//hypothetical protein LOC100193941 (LOC100193941), mRNA//hypothetical protein LOC100193941 //Hypothetical protein LOC100193941//Putative uncharacterized protein
1	5	76620726	A	C	3	60	63	GRMZM2G054621_T03	NON_SYNONYMOUS_CODING	gaA/gaC	E/D	-
1	5	76620726	A	C	3	60	63	GRMZM2G054621_T01	NON_SYNONYMOUS_CODING	gaA/gaC	E/D	//hypothetical protein LOC100193941//hypothetical protein LOC100193941 (LOC100193941), mRNA//hypothetical protein LOC100193941 //Hypothetical protein LOC100193941//Putative uncharacterized protein
1	5	76620726	A	C	3	60	63	GRMZM2G054621_T02	NON_SYNONYMOUS_CODING	gaA/gaC	E/D	-
0.9	5	76620850	C	T	3	55	58	GRMZM2G054621_T03	UTR_3_PRIME: 25 bases from CDS	-	-	-
0.9	5	76620850	C	T	3	55	58	GRMZM2G054621_T01	UTR_3_PRIME: 25 bases from CDS	-	-	//hypothetical protein LOC100193941//hypothetical protein LOC100193941 (LOC100193941), mRNA//hypothetical protein LOC100193941 //Hypothetical protein LOC100193941//Putative uncharacterized protein
0.9	5	76620850	C	T	3	55	58	GRMZM2G054621_T02	UTR_3_PRIME: 25 bases from CDS	-	-	-
1	5	76623921	T	C	1	79	80	GRMZM2G054706_T01	NON_SYNONYMOUS_CODING	gAa/gGa	E/G	//hypothetical protein LOC100191155//hypothetical protein LOC100191155 (LOC100191155), mRNA//hypothetical protein LOC100191155 //Hypothetical protein LOC100191155//Transcribed locus//Putative uncharacterized protein
1	5	76625172	T	C	2	51	53	GRMZM2G054765_T01	SYNONYMOUS_CODING	gcT/gcC	A/A	//DNA binding//DNA-directed DNA polymerase activity//binding//transcription//TSA: Zea mays contig04561, mRNA sequence
1	5	76625259	C	T	0	37	37	GRMZM2G054765_T01	SYNONYMOUS_CODING	gcC/gcT	A/A	//DNA binding//DNA-directed DNA polymerase activity//binding//transcription//TSA: Zea mays contig04561, mRNA sequence
1	5	76625367	C	T	0	36	36	GRMZM2G054765_T01	SYNONYMOUS_CODING	gaC/gaT	D/D	//DNA binding//DNA-directed DNA polymerase activity//binding//transcription//TSA: Zea mays contig04561, mRNA sequence
1	5	76625479	G	T	1	44	45	GRMZM2G054765_T01	NON_SYNONYMOUS_CODING	Gct/Tct	A/S	//DNA binding//DNA-directed DNA polymerase activity//binding//transcription//TSA: Zea mays contig04561, mRNA sequence
1	5	76625605	T	C	1	48	49	GRMZM2G054765_T01	INTRON	-	-	//DNA binding//DNA-directed DNA polymerase activity//binding//transcription//TSA: Zea mays contig04561, mRNA sequence
1	5	76625713	T	G	2	56	58	GRMZM2G054765_T01	SYNONYMOUS_CODING	gcT/gcG	A/A	//DNA binding//DNA-directed DNA polymerase activity//binding//transcription//TSA: Zea mays contig04561, mRNA sequence
1	5	76625725	C	T	2	57	59	GRMZM2G054765_T01	SYNONYMOUS_CODING	gcC/gcT	A/A	//DNA binding//DNA-directed DNA polymerase activity//binding//transcription//TSA: Zea mays contig04561, mRNA sequence
1	5	76625853	C	T	3	89	92	GRMZM2G054765_T01	INTRON	-	-	//DNA binding//DNA-directed DNA polymerase activity//binding//transcription//TSA: Zea mays contig04561, mRNA sequence
1	5	76625900	G	A	1	87	88	GRMZM2G054765_T01	INTRON	-	-	//DNA binding//DNA-directed DNA polymerase activity//binding//transcription//TSA: Zea mays contig04561, mRNA sequence
1	5	76625926	T	C	1	88	89	GRMZM2G054765_T01	SYNONYMOUS_CODING	aaT/aaC	N/N	//DNA binding//DNA-directed DNA polymerase activity//binding//transcription//TSA: Zea mays contig04561, mRNA sequence
1	5	76625980	A	G	2	94	96	GRMZM2G054765_T01	SYNONYMOUS_CODING	tcA/tcG	S/S	//DNA binding//DNA-directed DNA polymerase activity//binding//transcription//TSA: Zea mays contig04561, mRNA sequence
1	5	76625990	T	A	2	96	98	GRMZM2G054765_T01	NON_SYNONYMOUS_CODING	Tca/Aca	S/T	//DNA binding//DNA-directed DNA polymerase activity//binding//transcription//TSA: Zea mays contig04561, mRNA sequence
0.9	5	76630180	C	A	4	70	74	GRMZM2G054765_T01	SYNONYMOUS_CODING	tcC/tcA	S/S	//DNA binding//DNA-directed DNA polymerase activity//binding//transcription//TSA: Zea mays contig04561, mRNA sequence
1	5	76631777	T	C	3	77	80	GRMZM2G054765_T01	NON_SYNONYMOUS_CODING	Tca/Cca	S/P	//DNA binding//DNA-directed DNA polymerase activity//binding//transcription//TSA: Zea mays contig04561, mRNA sequence
1	5	76631938	A	C	3	98	101	GRMZM2G054765_T01	NON_SYNONYMOUS_CODING	aaA/aaC	K/N	//DNA binding//DNA-directed DNA polymerase activity//binding//transcription//TSA: Zea mays contig04561, mRNA sequence
1	5	76632790	G	T	2	55	57	GRMZM2G054833_T02	UTR_5_PRIME: 136 bases from TSS	-	-	-
1	5	76632790	G	T	2	55	57	GRMZM2G054833_T01	UTR_5_PRIME: 136 bases from TSS	-	-	//Full-length cDNA clone ZM_BFc0144C16
0.9	5	76632857	A	C	3	36	39	GRMZM2G054833_T02	UTR_5_PRIME: 69 bases from TSS	-	-	-
0.9	5	76632857	A	C	3	36	39	GRMZM2G054833_T01	UTR_5_PRIME: 69 bases from TSS	-	-	//Full-length cDNA clone ZM_BFc0144C16
0.9	5	76632859	G	A	3	35	38	GRMZM2G054833_T02	UTR_5_PRIME: 67 bases from TSS	-	-	-
0.9	5	76632859	G	A	3	35	38	GRMZM2G054833_T01	UTR_5_PRIME: 67 bases from TSS	-	-	//Full-length cDNA clone ZM_BFc0144C16
0.9	5	76633399	T	C	1	10	11	GRMZM2G054833_T02	INTRON	-	-	-
0.9	5	76633399	T	C	1	10	11	GRMZM2G054833_T01	INTRON	-	-	//Full-length cDNA clone ZM_BFc0144C16
0.7	5	76633416	T	C	5	10	15	GRMZM2G054833_T02	INTRON	-	-	-
0.7	5	76633416	T	C	5	10	15	GRMZM2G054833_T01	INTRON	-	-	//Full-length cDNA clone ZM_BFc0144C16
0.9	5	76633445	T	C	1	17	18	GRMZM2G054833_T02	INTRON	-	-	-
0.9	5	76633445	T	C	1	17	18	GRMZM2G054833_T01	INTRON	-	-	//Full-length cDNA clone ZM_BFc0144C16
0.9	5	76633652	C	G	5	46	51	GRMZM2G054833_T02	NON_SYNONYMOUS_CODING	Cag/Gag	Q/E	-
0.9	5	76633652	C	G	5	46	51	GRMZM2G054833_T01	NON_SYNONYMOUS_CODING	Cag/Gag	Q/E	//Full-length cDNA clone ZM_BFc0144C16
0.9	5	76633656	A	G	5	47	52	GRMZM2G054833_T02	NON_SYNONYMOUS_CODING	aAc/aGc	N/S	-
0.9	5	76633656	A	G	5	47	52	GRMZM2G054833_T01	NON_SYNONYMOUS_CODING	aAc/aGc	N/S	//Full-length cDNA clone ZM_BFc0144C16
1	5	76633780	G	C	1	41	42	GRMZM2G054833_T02	SYNONYMOUS_CODING	gtG/gtC	V/V	-
1	5	76633780	G	C	1	41	42	GRMZM2G054833_T01	SYNONYMOUS_CODING	gtG/gtC	V/V	//Full-length cDNA clone ZM_BFc0144C16
1	5	76633969	G	C	0	24	24	GRMZM2G054833_T02	NON_SYNONYMOUS_CODING	gaG/gaC	E/D	-
1	5	76633969	G	C	0	24	24	GRMZM2G054833_T01	NON_SYNONYMOUS_CODING	gaG/gaC	E/D	//Full-length cDNA clone ZM_BFc0144C16
1	5	76682790	G	A	1	33	34	GRMZM2G042278_T01	UTR_3_PRIME: 82 bases from CDS	-	-	//hypothetical protein LOC100383982//hypothetical protein LOC100383982 (LOC100383982), mRNA//hypothetical protein LOC100383982 //TSA: Zea mays contig39919, mRNA sequence//Hypothetical protein LOC100383982//Putative uncharacterized protein
0.9	5	76682953	G	A	2	29	31	GRMZM2G042278_T01	SYNONYMOUS_CODING	tcC/tcT	S/S	//hypothetical protein LOC100383982//hypothetical protein LOC100383982 (LOC100383982), mRNA//hypothetical protein LOC100383982 //TSA: Zea mays contig39919, mRNA sequence//Hypothetical protein LOC100383982//Putative uncharacterized protein
0.9	5	76682991	T	C	2	28	30	GRMZM2G042278_T01	NON_SYNONYMOUS_CODING	Atc/Gtc	I/V	//hypothetical protein LOC100383982//hypothetical protein LOC100383982 (LOC100383982), mRNA//hypothetical protein LOC100383982 //TSA: Zea mays contig39919, mRNA sequence//Hypothetical protein LOC100383982//Putative uncharacterized protein
0.9	5	76683034	C	A	2	28	30	GRMZM2G042278_T01	SYNONYMOUS_CODING	gtG/gtT	V/V	//hypothetical protein LOC100383982//hypothetical protein LOC100383982 (LOC100383982), mRNA//hypothetical protein LOC100383982 //TSA: Zea mays contig39919, mRNA sequence//Hypothetical protein LOC100383982//Putative uncharacterized protein
1	5	76683111	C	T	1	20	21	GRMZM2G042278_T01	NON_SYNONYMOUS_CODING	Ggg/Agg	G/R	//hypothetical protein LOC100383982//hypothetical protein LOC100383982 (LOC100383982), mRNA//hypothetical protein LOC100383982 //TSA: Zea mays contig39919, mRNA sequence//Hypothetical protein LOC100383982//Putative uncharacterized protein
1	5	76683119	G	A	1	21	22	GRMZM2G042278_T01	NON_SYNONYMOUS_CODING	aCg/aTg	T/M	//hypothetical protein LOC100383982//hypothetical protein LOC100383982 (LOC100383982), mRNA//hypothetical protein LOC100383982 //TSA: Zea mays contig39919, mRNA sequence//Hypothetical protein LOC100383982//Putative uncharacterized protein
0.9	5	76683169	G	A	2	21	23	GRMZM2G042278_T01	SYNONYMOUS_CODING	taC/taT	Y/Y	//hypothetical protein LOC100383982//hypothetical protein LOC100383982 (LOC100383982), mRNA//hypothetical protein LOC100383982 //TSA: Zea mays contig39919, mRNA sequence//Hypothetical protein LOC100383982//Putative uncharacterized protein
1	5	76683184	A	C	1	26	27	GRMZM2G042278_T01	SYNONYMOUS_CODING	acT/acG	T/T	//hypothetical protein LOC100383982//hypothetical protein LOC100383982 (LOC100383982), mRNA//hypothetical protein LOC100383982 //TSA: Zea mays contig39919, mRNA sequence//Hypothetical protein LOC100383982//Putative uncharacterized protein
0.9	5	76683212	A	G	2	26	28	GRMZM2G042278_T01	NON_SYNONYMOUS_CODING	tTg/tCg	L/S	//hypothetical protein LOC100383982//hypothetical protein LOC100383982 (LOC100383982), mRNA//hypothetical protein LOC100383982 //TSA: Zea mays contig39919, mRNA sequence//Hypothetical protein LOC100383982//Putative uncharacterized protein
1	5	76683221	T	C	1	26	27	GRMZM2G042278_T01	NON_SYNONYMOUS_CODING	cAc/cGc	H/R	//hypothetical protein LOC100383982//hypothetical protein LOC100383982 (LOC100383982), mRNA//hypothetical protein LOC100383982 //TSA: Zea mays contig39919, mRNA sequence//Hypothetical protein LOC100383982//Putative uncharacterized protein
1	5	76683326	G	C	1	37	38	GRMZM2G042278_T01	NON_SYNONYMOUS_CODING	cCc/cGc	P/R	//hypothetical protein LOC100383982//hypothetical protein LOC100383982 (LOC100383982), mRNA//hypothetical protein LOC100383982 //TSA: Zea mays contig39919, mRNA sequence//Hypothetical protein LOC100383982//Putative uncharacterized protein
0.9	5	76683370	G	A	4	29	33	GRMZM2G042278_T01	SYNONYMOUS_CODING	gcC/gcT	A/A	//hypothetical protein LOC100383982//hypothetical protein LOC100383982 (LOC100383982), mRNA//hypothetical protein LOC100383982 //TSA: Zea mays contig39919, mRNA sequence//Hypothetical protein LOC100383982//Putative uncharacterized protein
1	5	76684450	A	C	0	25	25	GRMZM2G042278_T01	SYNONYMOUS_CODING	gcT/gcG	A/A	//hypothetical protein LOC100383982//hypothetical protein LOC100383982 (LOC100383982), mRNA//hypothetical protein LOC100383982 //TSA: Zea mays contig39919, mRNA sequence//Hypothetical protein LOC100383982//Putative uncharacterized protein
1	5	76684475	T	C	0	22	22	GRMZM2G042278_T01	NON_SYNONYMOUS_CODING	gAc/gGc	D/G	//hypothetical protein LOC100383982//hypothetical protein LOC100383982 (LOC100383982), mRNA//hypothetical protein LOC100383982 //TSA: Zea mays contig39919, mRNA sequence//Hypothetical protein LOC100383982//Putative uncharacterized protein
1	5	76684492	G	A	0	21	21	GRMZM2G042278_T01	SYNONYMOUS_CODING	tgC/tgT	C/C	//hypothetical protein LOC100383982//hypothetical protein LOC100383982 (LOC100383982), mRNA//hypothetical protein LOC100383982 //TSA: Zea mays contig39919, mRNA sequence//Hypothetical protein LOC100383982//Putative uncharacterized protein
0.9	5	76684537	T	G	2	23	25	GRMZM2G042278_T01	SYNONYMOUS_CODING	gtA/gtC	V/V	//hypothetical protein LOC100383982//hypothetical protein LOC100383982 (LOC100383982), mRNA//hypothetical protein LOC100383982 //TSA: Zea mays contig39919, mRNA sequence//Hypothetical protein LOC100383982//Putative uncharacterized protein
0.9	5	76684591	A	G	2	26	28	GRMZM2G042278_T01	SYNONYMOUS_CODING	gaT/gaC	D/D	//hypothetical protein LOC100383982//hypothetical protein LOC100383982 (LOC100383982), mRNA//hypothetical protein LOC100383982 //TSA: Zea mays contig39919, mRNA sequence//Hypothetical protein LOC100383982//Putative uncharacterized protein
1	5	76684855	C	T	0	47	47	GRMZM2G042278_T01	INTRON	-	-	//hypothetical protein LOC100383982//hypothetical protein LOC100383982 (LOC100383982), mRNA//hypothetical protein LOC100383982 //TSA: Zea mays contig39919, mRNA sequence//Hypothetical protein LOC100383982//Putative uncharacterized protein
1	5	76684887	T	C	0	40	40	GRMZM2G042278_T01	INTRON	-	-	//hypothetical protein LOC100383982//hypothetical protein LOC100383982 (LOC100383982), mRNA//hypothetical protein LOC100383982 //TSA: Zea mays contig39919, mRNA sequence//Hypothetical protein LOC100383982//Putative uncharacterized protein
1	5	76684893	C	G	0	39	39	GRMZM2G042278_T01	INTRON	-	-	//hypothetical protein LOC100383982//hypothetical protein LOC100383982 (LOC100383982), mRNA//hypothetical protein LOC100383982 //TSA: Zea mays contig39919, mRNA sequence//Hypothetical protein LOC100383982//Putative uncharacterized protein
1	5	76685037	G	A	1	22	23	GRMZM2G042278_T01	SYNONYMOUS_CODING	ctC/ctT	L/L	//hypothetical protein LOC100383982//hypothetical protein LOC100383982 (LOC100383982), mRNA//hypothetical protein LOC100383982 //TSA: Zea mays contig39919, mRNA sequence//Hypothetical protein LOC100383982//Putative uncharacterized protein
0.9	5	76685049	G	C	2	20	22	GRMZM2G042278_T01	NON_SYNONYMOUS_CODING	gaC/gaG	D/E	//hypothetical protein LOC100383982//hypothetical protein LOC100383982 (LOC100383982), mRNA//hypothetical protein LOC100383982 //TSA: Zea mays contig39919, mRNA sequence//Hypothetical protein LOC100383982//Putative uncharacterized protein
1	5	76685571	A	G	2	45	47	GRMZM2G042278_T01	SYNONYMOUS_CODING	tgT/tgC	C/C	//hypothetical protein LOC100383982//hypothetical protein LOC100383982 (LOC100383982), mRNA//hypothetical protein LOC100383982 //TSA: Zea mays contig39919, mRNA sequence//Hypothetical protein LOC100383982//Putative uncharacterized protein
1	5	76685609	A	G	1	45	46	GRMZM2G042278_T01	NON_SYNONYMOUS_CODING	Tgg/Cgg	W/R	//hypothetical protein LOC100383982//hypothetical protein LOC100383982 (LOC100383982), mRNA//hypothetical protein LOC100383982 //TSA: Zea mays contig39919, mRNA sequence//Hypothetical protein LOC100383982//Putative uncharacterized protein
0.9	5	76685657	A	G	2	37	39	GRMZM2G042278_T01	SYNONYMOUS_CODING	Tta/Cta	L/L	//hypothetical protein LOC100383982//hypothetical protein LOC100383982 (LOC100383982), mRNA//hypothetical protein LOC100383982 //TSA: Zea mays contig39919, mRNA sequence//Hypothetical protein LOC100383982//Putative uncharacterized protein
0.9	5	76686006	G	A	1	10	11	-	INTERGENIC	-	-	-
1	5	76726263	A	G	0	3	3	-	INTERGENIC	-	-	-
1	5	76727367	C	G	2	42	44	GRMZM2G398559_T01	UTR_5_PRIME: 142 bases from TSS	-	-	//protein kinase activity//protein serine/threonine kinase activity//ATP binding//protein amino acid phosphorylation//Transcribed locus, moderately similar to XP_002451503.1 hypothetical protein SORBIDRAFT_04g002950 [Sorghum bicolor]//Clone 997233 mRNA sequence
1	5	76727586	C	T	2	50	52	GRMZM2G398559_T01	SYNONYMOUS_CODING	taC/taT	Y/Y	//protein kinase activity//protein serine/threonine kinase activity//ATP binding//protein amino acid phosphorylation//Transcribed locus, moderately similar to XP_002451503.1 hypothetical protein SORBIDRAFT_04g002950 [Sorghum bicolor]//Clone 997233 mRNA sequence
1	5	76728059	A	G	2	42	44	GRMZM2G398559_T01	NON_SYNONYMOUS_CODING	Agc/Ggc	S/G	//protein kinase activity//protein serine/threonine kinase activity//ATP binding//protein amino acid phosphorylation//Transcribed locus, moderately similar to XP_002451503.1 hypothetical protein SORBIDRAFT_04g002950 [Sorghum bicolor]//Clone 997233 mRNA sequence
0.9	5	76728477	C	T	2	29	31	GRMZM2G398559_T01	NON_SYNONYMOUS_CODING	Ccg/Tcg	P/S	//protein kinase activity//protein serine/threonine kinase activity//ATP binding//protein amino acid phosphorylation//Transcribed locus, moderately similar to XP_002451503.1 hypothetical protein SORBIDRAFT_04g002950 [Sorghum bicolor]//Clone 997233 mRNA sequence
1	5	76728971	T	C	0	9	9	GRMZM2G398559_T01	INTRON	-	-	//protein kinase activity//protein serine/threonine kinase activity//ATP binding//protein amino acid phosphorylation//Transcribed locus, moderately similar to XP_002451503.1 hypothetical protein SORBIDRAFT_04g002950 [Sorghum bicolor]//Clone 997233 mRNA sequence
1	5	76729117	A	G	0	10	10	GRMZM2G398559_T01	NON_SYNONYMOUS_CODING	Aac/Gac	N/D	//protein kinase activity//protein serine/threonine kinase activity//ATP binding//protein amino acid phosphorylation//Transcribed locus, moderately similar to XP_002451503.1 hypothetical protein SORBIDRAFT_04g002950 [Sorghum bicolor]//Clone 997233 mRNA sequence
1	5	76729130	T	G	0	13	13	GRMZM2G398559_T01	NON_SYNONYMOUS_CODING	gTg/gGg	V/G	//protein kinase activity//protein serine/threonine kinase activity//ATP binding//protein amino acid phosphorylation//Transcribed locus, moderately similar to XP_002451503.1 hypothetical protein SORBIDRAFT_04g002950 [Sorghum bicolor]//Clone 997233 mRNA sequence
1	5	76729185	C	T	0	16	16	GRMZM2G398559_T01	UTR_3_PRIME: 18 bases from CDS	-	-	//protein kinase activity//protein serine/threonine kinase activity//ATP binding//protein amino acid phosphorylation//Transcribed locus, moderately similar to XP_002451503.1 hypothetical protein SORBIDRAFT_04g002950 [Sorghum bicolor]//Clone 997233 mRNA sequence
1	5	76729189	A	G	0	18	18	GRMZM2G398559_T01	UTR_3_PRIME: 22 bases from CDS	-	-	//protein kinase activity//protein serine/threonine kinase activity//ATP binding//protein amino acid phosphorylation//Transcribed locus, moderately similar to XP_002451503.1 hypothetical protein SORBIDRAFT_04g002950 [Sorghum bicolor]//Clone 997233 mRNA sequence
1	5	76729364	A	G	0	22	22	GRMZM2G398559_T01	UTR_3_PRIME: 197 bases from CDS	-	-	//protein kinase activity//protein serine/threonine kinase activity//ATP binding//protein amino acid phosphorylation//Transcribed locus, moderately similar to XP_002451503.1 hypothetical protein SORBIDRAFT_04g002950 [Sorghum bicolor]//Clone 997233 mRNA sequence
0.9	5	76915072	T	C	2	24	26	GRMZM2G399858_T01	UTR_5_PRIME: 1449 bases from TSS	-	-	//LOC100193851//LOC100193851 (pco087232), mRNA//hypothetical protein LOC100193851 //Transcribed locus, strongly similar to XP_002451504.1 hypothetical protein SORBIDRAFT_04g002960 [Sorghum bicolor]//TSA: Zea mays contig11099, mRNA sequence//Putative uncharacterized protein
0.9	5	76915072	T	C	2	24	26	GRMZM2G399858_T02	SYNONYMOUS_CODING	gtT/gtC	V/V	//LOC100193851//dicarboxylic acid transport//membrane//sodium:dicarboxylate symporter activity//hypothetical protein LOC100193851 //TSA: Zea mays contig11099, mRNA sequence//Putative uncharacterized protein
1	5	76915271	G	A	1	31	32	GRMZM2G399858_T01	UTR_5_PRIME: 1250 bases from TSS	-	-	//LOC100193851//LOC100193851 (pco087232), mRNA//hypothetical protein LOC100193851 //Transcribed locus, strongly similar to XP_002451504.1 hypothetical protein SORBIDRAFT_04g002960 [Sorghum bicolor]//TSA: Zea mays contig11099, mRNA sequence//Putative uncharacterized protein
1	5	76915271	G	A	1	31	32	GRMZM2G399858_T02	NON_SYNONYMOUS_CODING	Gct/Act	A/T	//LOC100193851//dicarboxylic acid transport//membrane//sodium:dicarboxylate symporter activity//hypothetical protein LOC100193851 //TSA: Zea mays contig11099, mRNA sequence//Putative uncharacterized protein
1	5	76915273	T	C	1	31	32	GRMZM2G399858_T01	UTR_5_PRIME: 1248 bases from TSS	-	-	//LOC100193851//LOC100193851 (pco087232), mRNA//hypothetical protein LOC100193851 //Transcribed locus, strongly similar to XP_002451504.1 hypothetical protein SORBIDRAFT_04g002960 [Sorghum bicolor]//TSA: Zea mays contig11099, mRNA sequence//Putative uncharacterized protein
1	5	76915273	T	C	1	31	32	GRMZM2G399858_T02	SYNONYMOUS_CODING	gcT/gcC	A/A	//LOC100193851//dicarboxylic acid transport//membrane//sodium:dicarboxylate symporter activity//hypothetical protein LOC100193851 //TSA: Zea mays contig11099, mRNA sequence//Putative uncharacterized protein
1	5	76915489	T	C	2	48	50	GRMZM2G399858_T01	UTR_5_PRIME: 1032 bases from TSS	-	-	//LOC100193851//LOC100193851 (pco087232), mRNA//hypothetical protein LOC100193851 //Transcribed locus, strongly similar to XP_002451504.1 hypothetical protein SORBIDRAFT_04g002960 [Sorghum bicolor]//TSA: Zea mays contig11099, mRNA sequence//Putative uncharacterized protein
1	5	76915489	T	C	2	48	50	GRMZM2G399858_T02	SYNONYMOUS_CODING	gaT/gaC	D/D	//LOC100193851//dicarboxylic acid transport//membrane//sodium:dicarboxylate symporter activity//hypothetical protein LOC100193851 //TSA: Zea mays contig11099, mRNA sequence//Putative uncharacterized protein
1	5	76915522	C	T	1	49	50	GRMZM2G399858_T01	UTR_5_PRIME: 999 bases from TSS	-	-	//LOC100193851//LOC100193851 (pco087232), mRNA//hypothetical protein LOC100193851 //Transcribed locus, strongly similar to XP_002451504.1 hypothetical protein SORBIDRAFT_04g002960 [Sorghum bicolor]//TSA: Zea mays contig11099, mRNA sequence//Putative uncharacterized protein
1	5	76915522	C	T	1	49	50	GRMZM2G399858_T02	SYNONYMOUS_CODING	ggC/ggT	G/G	//LOC100193851//dicarboxylic acid transport//membrane//sodium:dicarboxylate symporter activity//hypothetical protein LOC100193851 //TSA: Zea mays contig11099, mRNA sequence//Putative uncharacterized protein
0.9	5	76915663	G	T	3	46	49	GRMZM2G399858_T01	UTR_5_PRIME: 858 bases from TSS	-	-	//LOC100193851//LOC100193851 (pco087232), mRNA//hypothetical protein LOC100193851 //Transcribed locus, strongly similar to XP_002451504.1 hypothetical protein SORBIDRAFT_04g002960 [Sorghum bicolor]//TSA: Zea mays contig11099, mRNA sequence//Putative uncharacterized protein
0.9	5	76915663	G	T	3	46	49	GRMZM2G399858_T01	START_GAINED: CTG	-	-	//LOC100193851//LOC100193851 (pco087232), mRNA//hypothetical protein LOC100193851 //Transcribed locus, strongly similar to XP_002451504.1 hypothetical protein SORBIDRAFT_04g002960 [Sorghum bicolor]//TSA: Zea mays contig11099, mRNA sequence//Putative uncharacterized protein
0.9	5	76915663	G	T	3	46	49	GRMZM2G399858_T02	SYNONYMOUS_CODING	ccG/ccT	P/P	//LOC100193851//dicarboxylic acid transport//membrane//sodium:dicarboxylate symporter activity//hypothetical protein LOC100193851 //TSA: Zea mays contig11099, mRNA sequence//Putative uncharacterized protein
0.8	5	76917331	A	G	3	16	19	GRMZM2G399858_T01	INTRON	-	-	//LOC100193851//LOC100193851 (pco087232), mRNA//hypothetical protein LOC100193851 //Transcribed locus, strongly similar to XP_002451504.1 hypothetical protein SORBIDRAFT_04g002960 [Sorghum bicolor]//TSA: Zea mays contig11099, mRNA sequence//Putative uncharacterized protein
0.8	5	76917331	A	G	3	16	19	GRMZM2G399858_T02	INTRON	-	-	//LOC100193851//dicarboxylic acid transport//membrane//sodium:dicarboxylate symporter activity//hypothetical protein LOC100193851 //TSA: Zea mays contig11099, mRNA sequence//Putative uncharacterized protein
1	5	76935900	A	G	0	26	26	GRMZM2G399858_T01	INTRON	-	-	//LOC100193851//LOC100193851 (pco087232), mRNA//hypothetical protein LOC100193851 //Transcribed locus, strongly similar to XP_002451504.1 hypothetical protein SORBIDRAFT_04g002960 [Sorghum bicolor]//TSA: Zea mays contig11099, mRNA sequence//Putative uncharacterized protein
1	5	76935900	A	G	0	26	26	GRMZM2G399858_T02	INTRON	-	-	//LOC100193851//dicarboxylic acid transport//membrane//sodium:dicarboxylate symporter activity//hypothetical protein LOC100193851 //TSA: Zea mays contig11099, mRNA sequence//Putative uncharacterized protein
1	5	76936078	T	G	2	48	50	GRMZM2G399858_T01	INTRON	-	-	//LOC100193851//LOC100193851 (pco087232), mRNA//hypothetical protein LOC100193851 //Transcribed locus, strongly similar to XP_002451504.1 hypothetical protein SORBIDRAFT_04g002960 [Sorghum bicolor]//TSA: Zea mays contig11099, mRNA sequence//Putative uncharacterized protein
1	5	76936078	T	G	2	48	50	GRMZM2G399858_T02	INTRON	-	-	//LOC100193851//dicarboxylic acid transport//membrane//sodium:dicarboxylate symporter activity//hypothetical protein LOC100193851 //TSA: Zea mays contig11099, mRNA sequence//Putative uncharacterized protein
1	5	76940894	A	G	0	10	10	GRMZM2G109268_T02	INTRON	-	-	-
1	5	76940894	A	G	0	10	10	GRMZM2G109268_T01	INTRON	-	-	-
1	5	76940894	A	G	0	10	10	GRMZM2G109268_T03	INTRON	-	-	-
1	5	76940964	T	C	0	18	18	GRMZM2G109268_T02	INTRON	-	-	-
1	5	76940964	T	C	0	18	18	GRMZM2G109268_T01	INTRON	-	-	-
1	5	76940964	T	C	0	18	18	GRMZM2G109268_T03	INTRON	-	-	-
1	5	76940999	G	T	1	26	27	GRMZM2G109268_T02	INTRON	-	-	-
1	5	76940999	G	T	1	26	27	GRMZM2G109268_T01	INTRON	-	-	-
1	5	76940999	G	T	1	26	27	GRMZM2G109268_T03	INTRON	-	-	-
1	5	76942174	C	T	2	93	95	GRMZM2G109165_T01	SYNONYMOUS_CODING	ccG/ccA	P/P	//structural constituent of ribosome//intracellular//ribosome//translation//sodium ion transport//regulation of pH//sodium:hydrogen antiporter activity//integral to membrane//Putative uncharacterized protein
1	5	76942174	C	T	2	93	95	GRMZM2G109165_T04	SYNONYMOUS_CODING	ccG/ccA	P/P	//structural constituent of ribosome//intracellular//ribosome//translation//Putative uncharacterized protein
1	5	76942174	C	T	2	93	95	GRMZM2G109165_T03	SYNONYMOUS_CODING	ccG/ccA	P/P	//structural constituent of ribosome//intracellular//ribosome//translation//sodium ion transport//regulation of pH//sodium:hydrogen antiporter activity//integral to membrane//Putative uncharacterized protein
1	5	76942258	G	A	1	75	76	GRMZM2G109165_T01	SYNONYMOUS_CODING	atC/atT	I/I	//structural constituent of ribosome//intracellular//ribosome//translation//sodium ion transport//regulation of pH//sodium:hydrogen antiporter activity//integral to membrane//Putative uncharacterized protein
1	5	76942258	G	A	1	75	76	GRMZM2G109165_T04	SYNONYMOUS_CODING	atC/atT	I/I	//structural constituent of ribosome//intracellular//ribosome//translation//Putative uncharacterized protein
1	5	76942258	G	A	1	75	76	GRMZM2G109165_T03	SYNONYMOUS_CODING	atC/atT	I/I	//structural constituent of ribosome//intracellular//ribosome//translation//sodium ion transport//regulation of pH//sodium:hydrogen antiporter activity//integral to membrane//Putative uncharacterized protein
0.9	5	76943229	C	T	4	56	60	GRMZM2G109165_T02	INTRON	-	-	//hypothetical protein LOC100193892//structural constituent of ribosome//intracellular//ribosome//translation//hypothetical protein LOC100193892 //Putative uncharacterized protein
0.9	5	76943229	C	T	4	56	60	GRMZM2G109165_T01	INTRON	-	-	//structural constituent of ribosome//intracellular//ribosome//translation//sodium ion transport//regulation of pH//sodium:hydrogen antiporter activity//integral to membrane//Putative uncharacterized protein
0.9	5	76943229	C	T	4	56	60	GRMZM2G109165_T04	UTR_5_PRIME: 50 bases from TSS	-	-	//structural constituent of ribosome//intracellular//ribosome//translation//Putative uncharacterized protein
0.9	5	76943229	C	T	4	56	60	GRMZM2G109165_T03	UTR_5_PRIME: 50 bases from TSS	-	-	//structural constituent of ribosome//intracellular//ribosome//translation//sodium ion transport//regulation of pH//sodium:hydrogen antiporter activity//integral to membrane//Putative uncharacterized protein
0.8	5	77105983	A	G	3	11	14	-	INTERGENIC	-	-	-
1	5	77110186	C	T	0	5	5	-	INTERGENIC	-	-	-
1	5	77211697	C	T	0	4	4	-	INTERGENIC	-	-	-
1	5	77211792	A	G	0	5	5	-	INTERGENIC	-	-	-
0.8	5	77211920	T	C	2	11	13	-	INTERGENIC	-	-	-
1	5	77252385	T	C	6	137	143	GRMZM2G484344_T01	SYNONYMOUS_CODING	tgT/tgC	C/C	//methyltransferase activity//Hypothetical protein LOC100193432//Putative uncharacterized protein
1	5	77255325	G	C	0	52	52	GRMZM2G015578_T03	EXON: Exon_chromosome_5_77254913_77255472	-	-	//hypothetical protein LOC100191839//hypothetical protein LOC100191839 (LOC100191839), mRNA//hypothetical protein LOC100191839 //Hypothetical protein LOC100191839//Putative uncharacterized protein
1	5	77255325	G	C	0	52	52	GRMZM2G015578_T02	EXON: Exon_chromosome_5_77254913_77255472	-	-	//AGG2//AGG2 (LOC100285477), mRNA//AGG2 //TSA: Zea mays contig16644, mRNA sequence
1	5	77255325	G	C	0	52	52	GRMZM2G015578_T01	EXON: Exon_chromosome_5_77254913_77255637	-	-	-
1	5	77258619	A	C	3	67	70	GRMZM2G015578_T03	UTR_3_PRIME: 320 bases from CDS	-	-	//hypothetical protein LOC100191839//hypothetical protein LOC100191839 (LOC100191839), mRNA//hypothetical protein LOC100191839 //Hypothetical protein LOC100191839//Putative uncharacterized protein
1	5	77258619	A	C	3	67	70	GRMZM2G015578_T02	UTR_3_PRIME: 320 bases from CDS	-	-	//AGG2//AGG2 (LOC100285477), mRNA//AGG2 //TSA: Zea mays contig16644, mRNA sequence
1	5	77258755	G	C	0	30	30	-	INTERGENIC	-	-	-
1	5	77260707	G	C	1	37	38	GRMZM2G319573_T04	NON_SYNONYMOUS_CODING	Ccc/Gcc	P/A	//hypothetical protein LOC100274706//nucleotide binding//nucleic acid binding//catalytic activity//intracellular//cellular metabolic process//hypothetical protein LOC100274706 (LOC100274706), mRNA//hypothetical protein LOC100274706 //Hypothetical protein LOC100274706//Putative uncharacterized protein
1	5	77260707	G	C	1	37	38	GRMZM2G319573_T02	UTR_3_PRIME: 10715 bases from CDS	-	-	-
1	5	77260707	G	C	1	37	38	GRMZM2G319573_T01	UTR_3_PRIME: 6798 bases from CDS	-	-	//nucleic acid binding//helicase activity//ATP binding//DNA recombination//ATP-dependent helicase activity
1	5	77260782	A	C	2	43	45	GRMZM2G319573_T04	NON_SYNONYMOUS_CODING	Tat/Gat	Y/D	//hypothetical protein LOC100274706//nucleotide binding//nucleic acid binding//catalytic activity//intracellular//cellular metabolic process//hypothetical protein LOC100274706 (LOC100274706), mRNA//hypothetical protein LOC100274706 //Hypothetical protein LOC100274706//Putative uncharacterized protein
1	5	77260782	A	C	2	43	45	GRMZM2G319573_T02	UTR_3_PRIME: 10640 bases from CDS	-	-	-
1	5	77260782	A	C	2	43	45	GRMZM2G319573_T01	UTR_3_PRIME: 6723 bases from CDS	-	-	//nucleic acid binding//helicase activity//ATP binding//DNA recombination//ATP-dependent helicase activity
1	5	77262458	A	G	0	25	25	GRMZM2G319573_T04	UTR_5_PRIME: 960 bases from TSS	-	-	//hypothetical protein LOC100274706//nucleotide binding//nucleic acid binding//catalytic activity//intracellular//cellular metabolic process//hypothetical protein LOC100274706 (LOC100274706), mRNA//hypothetical protein LOC100274706 //Hypothetical protein LOC100274706//Putative uncharacterized protein
1	5	77262458	A	G	0	25	25	GRMZM2G319573_T02	INTRON	-	-	-
1	5	77262458	A	G	0	25	25	GRMZM2G319573_T01	INTRON	-	-	//nucleic acid binding//helicase activity//ATP binding//DNA recombination//ATP-dependent helicase activity
1	5	77262612	T	C	0	18	18	GRMZM2G319573_T02	INTRON	-	-	-
1	5	77262612	T	C	0	18	18	GRMZM2G319573_T01	INTRON	-	-	//nucleic acid binding//helicase activity//ATP binding//DNA recombination//ATP-dependent helicase activity
1	5	77266302	T	C	1	56	57	GRMZM2G319573_T02	INTRON	-	-	-
1	5	77266302	T	C	1	56	57	GRMZM2G319573_T01	INTRON	-	-	//nucleic acid binding//helicase activity//ATP binding//DNA recombination//ATP-dependent helicase activity
1	5	77273366	C	G	0	12	12	GRMZM2G319573_T01	UTR_5_PRIME: 330 bases from TSS	-	-	//nucleic acid binding//helicase activity//ATP binding//DNA recombination//ATP-dependent helicase activity
1	5	77273428	T	C	0	11	11	GRMZM2G319573_T01	UTR_5_PRIME: 392 bases from TSS	-	-	//nucleic acid binding//helicase activity//ATP binding//DNA recombination//ATP-dependent helicase activity
1	5	77435301	G	C	0	16	16	GRMZM5G805485_T01	EXON: Exon_chromosome_5_77434003_77435449	-	-	//beta1-adrenergic receptor activity//protein binding//G-protein coupled receptor protein signaling pathway//integral to membrane//Transcribed locus, strongly similar to XP_002453278.1 hypothetical protein SORBIDRAFT_04g003090 [Sorghum bicolor]//Full-length cDNA clone ZM_BFb0203H17
1	5	77508823	A	G	0	4	4	-	INTERGENIC	-	-	-
1	5	77508848	C	T	0	4	4	-	INTERGENIC	-	-	-
1	5	77524755	G	C	0	36	36	-	INTERGENIC	-	-	-
1	5	77524977	C	T	2	69	71	-	INTERGENIC	-	-	-
1	5	77525088	A	G	3	82	85	-	INTERGENIC	-	-	-
1	5	77525157	C	G	3	71	74	-	INTERGENIC	-	-	-
1	5	77525208	C	T	0	62	62	-	INTERGENIC	-	-	-
1	5	77525234	A	G	0	59	59	-	INTERGENIC	-	-	-
1	5	77525246	C	T	0	59	59	-	INTERGENIC	-	-	-
1	5	77525300	A	G	0	62	62	-	INTERGENIC	-	-	-
1	5	77525471	T	C	0	23	23	-	INTERGENIC	-	-	-
1	5	77525550	C	G	0	14	14	-	INTERGENIC	-	-	-
0.9	5	77526549	G	C	3	34	37	-	INTERGENIC	-	-	-
1	5	77526586	A	G	0	47	47	-	INTERGENIC	-	-	-
1	5	77526635	T	C	1	57	58	-	INTERGENIC	-	-	-
0.7	5	77573699	C	T	51	131	182	GRMZM2G303419_T01	NON_SYNONYMOUS_CODING	Cgg/Tgg	R/W	//methyltransferase activity
1	5	77573916	T	C	4	97	101	GRMZM2G303419_T01	INTRON	-	-	//methyltransferase activity
1	5	77573946	C	T	0	96	96	GRMZM2G303419_T01	SYNONYMOUS_CODING	ctC/ctT	L/L	//methyltransferase activity
1	5	77573998	G	A	3	84	87	GRMZM2G303419_T01	NON_SYNONYMOUS_CODING	Gtg/Atg	V/M	//methyltransferase activity
1	5	77574025	T	C	1	94	95	GRMZM2G303419_T01	STOP_LOST	Tag/Cag	*/Q	//methyltransferase activity
1	5	77574267	G	A	3	90	93	GRMZM2G303419_T01	UTR_3_PRIME: 240 bases from CDS	-	-	//methyltransferase activity
0.9	5	77593554	A	G	2	13	15	-	INTERGENIC	-	-	-
0.9	5	77593601	A	G	2	17	19	-	INTERGENIC	-	-	-
0.9	5	77593620	A	G	3	23	26	-	INTERGENIC	-	-	-
1	5	77593691	G	A	1	31	32	-	INTERGENIC	-	-	-
1	5	77593699	T	C	1	32	33	-	INTERGENIC	-	-	-
1	5	77593808	G	T	1	29	30	-	INTERGENIC	-	-	-
1	5	77593838	G	T	1	27	28	-	INTERGENIC	-	-	-
0.9	5	77593870	T	C	2	30	32	-	INTERGENIC	-	-	-
0.9	5	77593929	T	C	3	31	34	-	INTERGENIC	-	-	-
1	5	77605049	T	C	0	3	3	-	INTERGENIC	-	-	-
1	5	77636787	T	C	0	3	3	-	INTERGENIC	-	-	-
1	5	77657412	G	A	0	38	38	-	INTERGENIC	-	-	-
1	5	77657960	T	A	1	80	81	GRMZM2G126772_T01	NON_SYNONYMOUS_CODING	caT/caA	H/Q	//benzoate carboxyl methyltransferase//methyltransferase activity//benzoate carboxyl methyltransferase (LOC100282829), mRNA//benzoate carboxyl methyltransferase //Benzoate carboxyl methyltransferase//Benzoate carboxyl methyltransferase //Putative uncharacterized protein
1	5	77657960	T	A	1	80	81	GRMZM2G126772_T01	SPLICE_SITE_REGION	-	-	//benzoate carboxyl methyltransferase//methyltransferase activity//benzoate carboxyl methyltransferase (LOC100282829), mRNA//benzoate carboxyl methyltransferase //Benzoate carboxyl methyltransferase//Benzoate carboxyl methyltransferase //Putative uncharacterized protein
1	5	77701186	T	C	4	110	114	GRMZM2G033523_T01	SYNONYMOUS_CODING	ctT/ctC	L/L	-
1	5	77701252	G	A	6	136	142	GRMZM2G033523_T01	SYNONYMOUS_CODING	gaG/gaA	E/E	-
1	5	77701273	G	A	4	130	134	GRMZM2G033523_T01	SYNONYMOUS_CODING	ggG/ggA	G/G	-
1	5	77701312	A	C	4	115	119	GRMZM2G033523_T01	NON_SYNONYMOUS_CODING	gaA/gaC	E/D	-
0.3	5	77701349	T	G	66	33	99	GRMZM2G033523_T01	NON_SYNONYMOUS_CODING	Ttc/Gtc	F/V	-
0.8	5	77728486	G	T	24	73	97	GRMZM2G010731_T01	NON_SYNONYMOUS_CODING	aaG/aaT	K/N	//methyltransferase activity//Transcribed locus
1	5	77728537	C	T	3	90	93	GRMZM2G010731_T01	SYNONYMOUS_CODING	ctC/ctT	L/L	//methyltransferase activity//Transcribed locus
1	5	77728591	G	A	3	92	95	GRMZM2G010731_T01	SYNONYMOUS_CODING	ctG/ctA	L/L	//methyltransferase activity//Transcribed locus
1	5	77747548	C	T	0	12	12	GRMZM2G010779_T01	SYNONYMOUS_CODING	Ctg/Ttg	L/L	//vacuolar cation/proton exchanger 2//cation transport//cation transmembrane transporter activity//integral to membrane//transmembrane transport//vacuolar cation/proton exchanger 2 (LOC100285751), mRNA//vacuolar cation/proton exchanger 2 //Vacuolar cation/proton exchanger 2//Vacuolar cation/proton exchanger 2
1	5	77747737	C	A	0	14	14	GRMZM2G010779_T01	INTRON	-	-	//vacuolar cation/proton exchanger 2//cation transport//cation transmembrane transporter activity//integral to membrane//transmembrane transport//vacuolar cation/proton exchanger 2 (LOC100285751), mRNA//vacuolar cation/proton exchanger 2 //Vacuolar cation/proton exchanger 2//Vacuolar cation/proton exchanger 2
1	5	77748200	C	T	1	23	24	GRMZM2G010779_T01	INTRON	-	-	//vacuolar cation/proton exchanger 2//cation transport//cation transmembrane transporter activity//integral to membrane//transmembrane transport//vacuolar cation/proton exchanger 2 (LOC100285751), mRNA//vacuolar cation/proton exchanger 2 //Vacuolar cation/proton exchanger 2//Vacuolar cation/proton exchanger 2
1	5	77748200	C	T	1	23	24	GRMZM2G010779_T01	SPLICE_SITE_REGION	-	-	//vacuolar cation/proton exchanger 2//cation transport//cation transmembrane transporter activity//integral to membrane//transmembrane transport//vacuolar cation/proton exchanger 2 (LOC100285751), mRNA//vacuolar cation/proton exchanger 2 //Vacuolar cation/proton exchanger 2//Vacuolar cation/proton exchanger 2
1	5	77750944	G	T	0	64	64	GRMZM2G010920_T01	NON_SYNONYMOUS_CODING	Cag/Aag	Q/K	//hypothetical protein LOC100275160//hypothetical protein LOC100275160 (LOC100275160), mRNA//hypothetical protein LOC100275160 //TSA: Zea mays contig60842, mRNA sequence//TSA: Zea mays contig49237, mRNA sequence//Hypothetical protein LOC100275160//Putative uncharacterized protein
0.9	5	77754112	G	T	2	34	36	GRMZM2G010944_T03	UTR_3_PRIME: 80 bases from CDS	-	-	-
0.9	5	77754112	G	T	2	34	36	GRMZM2G010944_T02	UTR_3_PRIME: 80 bases from CDS	-	-	//ATPase activator activity//cytoplasm//chaperone binding
0.9	5	77754112	G	T	2	34	36	GRMZM2G010944_T01	UTR_3_PRIME: 80 bases from CDS	-	-	//hypothetical protein LOC100277472//ATPase activator activity//cytoplasm//chaperone binding//hypothetical protein LOC100277472 (LOC100277472), mRNA//hypothetical protein LOC100277472 //Hypothetical protein LOC100277472//Putative uncharacterized protein
0.9	5	77754124	T	C	4	36	40	GRMZM2G010944_T03	UTR_3_PRIME: 68 bases from CDS	-	-	-
0.9	5	77754124	T	C	4	36	40	GRMZM2G010944_T02	UTR_3_PRIME: 68 bases from CDS	-	-	//ATPase activator activity//cytoplasm//chaperone binding
0.9	5	77754124	T	C	4	36	40	GRMZM2G010944_T01	UTR_3_PRIME: 68 bases from CDS	-	-	//hypothetical protein LOC100277472//ATPase activator activity//cytoplasm//chaperone binding//hypothetical protein LOC100277472 (LOC100277472), mRNA//hypothetical protein LOC100277472 //Hypothetical protein LOC100277472//Putative uncharacterized protein
0.9	5	77754132	A	G	4	40	44	GRMZM2G010944_T03	UTR_3_PRIME: 60 bases from CDS	-	-	-
0.9	5	77754132	A	G	4	40	44	GRMZM2G010944_T02	UTR_3_PRIME: 60 bases from CDS	-	-	//ATPase activator activity//cytoplasm//chaperone binding
0.9	5	77754132	A	G	4	40	44	GRMZM2G010944_T01	UTR_3_PRIME: 60 bases from CDS	-	-	//hypothetical protein LOC100277472//ATPase activator activity//cytoplasm//chaperone binding//hypothetical protein LOC100277472 (LOC100277472), mRNA//hypothetical protein LOC100277472 //Hypothetical protein LOC100277472//Putative uncharacterized protein
0.9	5	77754373	C	T	7	56	63	GRMZM2G010944_T04	UTR_3_PRIME: 10 bases from CDS	-	-	//ATPase activator activity//cytoplasm//chaperone binding//Putative uncharacterized protein
0.9	5	77754373	C	T	7	56	63	GRMZM2G010944_T03	NON_SYNONYMOUS_CODING	gGc/gAc	G/D	-
0.9	5	77754373	C	T	7	56	63	GRMZM2G010944_T02	INTRON	-	-	//ATPase activator activity//cytoplasm//chaperone binding
0.9	5	77754373	C	T	7	56	63	GRMZM2G010944_T01	INTRON	-	-	//hypothetical protein LOC100277472//ATPase activator activity//cytoplasm//chaperone binding//hypothetical protein LOC100277472 (LOC100277472), mRNA//hypothetical protein LOC100277472 //Hypothetical protein LOC100277472//Putative uncharacterized protein
0.9	5	77754375	A	G	7	56	63	GRMZM2G010944_T04	UTR_3_PRIME: 8 bases from CDS	-	-	//ATPase activator activity//cytoplasm//chaperone binding//Putative uncharacterized protein
0.9	5	77754375	A	G	7	56	63	GRMZM2G010944_T03	SYNONYMOUS_CODING	gaT/gaC	D/D	-
0.9	5	77754375	A	G	7	56	63	GRMZM2G010944_T02	INTRON	-	-	//ATPase activator activity//cytoplasm//chaperone binding
0.9	5	77754375	A	G	7	56	63	GRMZM2G010944_T01	INTRON	-	-	//hypothetical protein LOC100277472//ATPase activator activity//cytoplasm//chaperone binding//hypothetical protein LOC100277472 (LOC100277472), mRNA//hypothetical protein LOC100277472 //Hypothetical protein LOC100277472//Putative uncharacterized protein
1	5	77756745	G	A	1	27	28	GRMZM2G010944_T04	INTRON	-	-	//ATPase activator activity//cytoplasm//chaperone binding//Putative uncharacterized protein
1	5	77756745	G	A	1	27	28	GRMZM2G010944_T05	INTRON	-	-	//ATPase activator activity//cytoplasm//chaperone binding
1	5	77756745	G	A	1	27	28	GRMZM2G010944_T01	INTRON	-	-	//hypothetical protein LOC100277472//ATPase activator activity//cytoplasm//chaperone binding//hypothetical protein LOC100277472 (LOC100277472), mRNA//hypothetical protein LOC100277472 //Hypothetical protein LOC100277472//Putative uncharacterized protein
1	5	77758609	G	A	1	82	83	GRMZM2G011456_T01	INTRON	-	-	//cytoplasm//methyltransferase activity
1	5	77758609	G	A	1	82	83	GRMZM2G011456_T03	INTRON	-	-	//cytoplasm//methyltransferase activity
1	5	77758609	G	A	1	82	83	GRMZM2G011456_T02	INTRON	-	-	//hypothetical protein LOC100273548//cytoplasm//methyltransferase activity//hypothetical protein LOC100273548 (LOC100273548), mRNA//hypothetical protein LOC100273548 //Hypothetical protein LOC100273548//Putative uncharacterized protein
1	5	77776653	C	A	0	17	17	GRMZM2G011456_T01	INTRON	-	-	//cytoplasm//methyltransferase activity
1	5	77776653	C	A	0	17	17	GRMZM2G011456_T03	INTRON	-	-	//cytoplasm//methyltransferase activity
1	5	77776653	C	A	0	17	17	GRMZM2G011456_T02	INTRON	-	-	//hypothetical protein LOC100273548//cytoplasm//methyltransferase activity//hypothetical protein LOC100273548 (LOC100273548), mRNA//hypothetical protein LOC100273548 //Hypothetical protein LOC100273548//Putative uncharacterized protein
1	5	77776690	A	G	1	23	24	GRMZM2G011456_T01	EXON: Exon_chromosome_5_77776681_77776887	-	-	//cytoplasm//methyltransferase activity
1	5	77776690	A	G	1	23	24	GRMZM2G011456_T03	EXON: Exon_chromosome_5_77776681_77776887	-	-	//cytoplasm//methyltransferase activity
1	5	77776690	A	G	1	23	24	GRMZM2G011456_T02	EXON: Exon_chromosome_5_77776681_77776887	-	-	//hypothetical protein LOC100273548//cytoplasm//methyltransferase activity//hypothetical protein LOC100273548 (LOC100273548), mRNA//hypothetical protein LOC100273548 //Hypothetical protein LOC100273548//Putative uncharacterized protein
0.9	5	77776771	A	G	2	25	27	GRMZM2G011456_T01	EXON: Exon_chromosome_5_77776681_77776887	-	-	//cytoplasm//methyltransferase activity
0.9	5	77776771	A	G	2	25	27	GRMZM2G011456_T03	EXON: Exon_chromosome_5_77776681_77776887	-	-	//cytoplasm//methyltransferase activity
0.9	5	77776771	A	G	2	25	27	GRMZM2G011456_T02	EXON: Exon_chromosome_5_77776681_77776887	-	-	//hypothetical protein LOC100273548//cytoplasm//methyltransferase activity//hypothetical protein LOC100273548 (LOC100273548), mRNA//hypothetical protein LOC100273548 //Hypothetical protein LOC100273548//Putative uncharacterized protein
1	5	77776834	C	T	1	29	30	GRMZM2G011456_T01	EXON: Exon_chromosome_5_77776681_77776887	-	-	//cytoplasm//methyltransferase activity
1	5	77776834	C	T	1	29	30	GRMZM2G011456_T03	EXON: Exon_chromosome_5_77776681_77776887	-	-	//cytoplasm//methyltransferase activity
1	5	77776834	C	T	1	29	30	GRMZM2G011456_T02	EXON: Exon_chromosome_5_77776681_77776887	-	-	//hypothetical protein LOC100273548//cytoplasm//methyltransferase activity//hypothetical protein LOC100273548 (LOC100273548), mRNA//hypothetical protein LOC100273548 //Hypothetical protein LOC100273548//Putative uncharacterized protein
1	5	77776960	T	A	1	40	41	GRMZM2G011456_T01	INTRON	-	-	//cytoplasm//methyltransferase activity
1	5	77776960	T	A	1	40	41	GRMZM2G011456_T03	INTRON	-	-	//cytoplasm//methyltransferase activity
1	5	77776960	T	A	1	40	41	GRMZM2G011456_T02	INTRON	-	-	//hypothetical protein LOC100273548//cytoplasm//methyltransferase activity//hypothetical protein LOC100273548 (LOC100273548), mRNA//hypothetical protein LOC100273548 //Hypothetical protein LOC100273548//Putative uncharacterized protein
0.9	5	77777045	G	A	3	42	45	GRMZM2G011456_T01	EXON: Exon_chromosome_5_77776975_77777262	-	-	//cytoplasm//methyltransferase activity
0.9	5	77777045	G	A	3	42	45	GRMZM2G011456_T03	EXON: Exon_chromosome_5_77776975_77777262	-	-	//cytoplasm//methyltransferase activity
0.9	5	77777045	G	A	3	42	45	GRMZM2G011456_T02	EXON: Exon_chromosome_5_77776975_77777262	-	-	//hypothetical protein LOC100273548//cytoplasm//methyltransferase activity//hypothetical protein LOC100273548 (LOC100273548), mRNA//hypothetical protein LOC100273548 //Hypothetical protein LOC100273548//Putative uncharacterized protein
0.9	5	77917436	C	T	2	28	30	GRMZM2G097207_T01	UTR_5_PRIME: 289 bases from TSS	-	-	//glucan endo-1,3-beta-glucosidase 6//hydrolase activity, hydrolyzing O-glycosyl compounds//carbohydrate metabolic process//glucan endo-1,3-beta-glucosidase 6 (LOC100284665), mRNA//glucan endo-1,3-beta-glucosidase 6 //Glucan endo-1,3-beta-glucosidase 6//Putative uncharacterized protein //Glucan endo-1,3-beta-glucosidase 6
0.9	5	77917440	A	G	2	28	30	GRMZM2G097207_T01	UTR_5_PRIME: 285 bases from TSS	-	-	//glucan endo-1,3-beta-glucosidase 6//hydrolase activity, hydrolyzing O-glycosyl compounds//carbohydrate metabolic process//glucan endo-1,3-beta-glucosidase 6 (LOC100284665), mRNA//glucan endo-1,3-beta-glucosidase 6 //Glucan endo-1,3-beta-glucosidase 6//Putative uncharacterized protein //Glucan endo-1,3-beta-glucosidase 6
0.9	5	77917464	G	T	2	30	32	GRMZM2G097207_T01	UTR_5_PRIME: 261 bases from TSS	-	-	//glucan endo-1,3-beta-glucosidase 6//hydrolase activity, hydrolyzing O-glycosyl compounds//carbohydrate metabolic process//glucan endo-1,3-beta-glucosidase 6 (LOC100284665), mRNA//glucan endo-1,3-beta-glucosidase 6 //Glucan endo-1,3-beta-glucosidase 6//Putative uncharacterized protein //Glucan endo-1,3-beta-glucosidase 6
0.9	5	77917464	G	T	2	30	32	GRMZM2G097207_T01	START_GAINED: CTG	-	-	//glucan endo-1,3-beta-glucosidase 6//hydrolase activity, hydrolyzing O-glycosyl compounds//carbohydrate metabolic process//glucan endo-1,3-beta-glucosidase 6 (LOC100284665), mRNA//glucan endo-1,3-beta-glucosidase 6 //Glucan endo-1,3-beta-glucosidase 6//Putative uncharacterized protein //Glucan endo-1,3-beta-glucosidase 6
1	5	77921052	C	T	1	50	51	GRMZM2G097207_T01	SYNONYMOUS_CODING	tcC/tcT	S/S	//glucan endo-1,3-beta-glucosidase 6//hydrolase activity, hydrolyzing O-glycosyl compounds//carbohydrate metabolic process//glucan endo-1,3-beta-glucosidase 6 (LOC100284665), mRNA//glucan endo-1,3-beta-glucosidase 6 //Glucan endo-1,3-beta-glucosidase 6//Putative uncharacterized protein //Glucan endo-1,3-beta-glucosidase 6
1	5	77921136	A	G	1	63	64	GRMZM2G097207_T01	SYNONYMOUS_CODING	ccA/ccG	P/P	//glucan endo-1,3-beta-glucosidase 6//hydrolase activity, hydrolyzing O-glycosyl compounds//carbohydrate metabolic process//glucan endo-1,3-beta-glucosidase 6 (LOC100284665), mRNA//glucan endo-1,3-beta-glucosidase 6 //Glucan endo-1,3-beta-glucosidase 6//Putative uncharacterized protein //Glucan endo-1,3-beta-glucosidase 6
1	5	77921206	A	T	2	56	58	GRMZM2G097207_T01	NON_SYNONYMOUS_CODING	Acg/Tcg	T/S	//glucan endo-1,3-beta-glucosidase 6//hydrolase activity, hydrolyzing O-glycosyl compounds//carbohydrate metabolic process//glucan endo-1,3-beta-glucosidase 6 (LOC100284665), mRNA//glucan endo-1,3-beta-glucosidase 6 //Glucan endo-1,3-beta-glucosidase 6//Putative uncharacterized protein //Glucan endo-1,3-beta-glucosidase 6
0.9	5	77921310	C	G	3	48	51	GRMZM2G097207_T01	SYNONYMOUS_CODING	ctC/ctG	L/L	//glucan endo-1,3-beta-glucosidase 6//hydrolase activity, hydrolyzing O-glycosyl compounds//carbohydrate metabolic process//glucan endo-1,3-beta-glucosidase 6 (LOC100284665), mRNA//glucan endo-1,3-beta-glucosidase 6 //Glucan endo-1,3-beta-glucosidase 6//Putative uncharacterized protein //Glucan endo-1,3-beta-glucosidase 6
1	5	77921633	C	T	0	31	31	GRMZM2G097207_T01	UTR_3_PRIME: 2 bases from CDS	-	-	//glucan endo-1,3-beta-glucosidase 6//hydrolase activity, hydrolyzing O-glycosyl compounds//carbohydrate metabolic process//glucan endo-1,3-beta-glucosidase 6 (LOC100284665), mRNA//glucan endo-1,3-beta-glucosidase 6 //Glucan endo-1,3-beta-glucosidase 6//Putative uncharacterized protein //Glucan endo-1,3-beta-glucosidase 6
1	5	77940717	T	A	0	23	23	GRMZM2G097275_T03	UTR_5_PRIME: 963 bases from TSS	-	-	//hypothetical protein LOC100279234//DNA binding//nucleus//hypothetical protein LOC100279234 //Putative uncharacterized protein
1	5	77940717	T	A	0	23	23	GRMZM2G097275_T04	UTR_5_PRIME: 963 bases from TSS	-	-	//DNA binding//nucleus
1	5	77940717	T	A	0	23	23	GRMZM2G097275_T01	UTR_5_PRIME: 963 bases from TSS	-	-	//hypothetical protein LOC100279234//DNA binding//nucleus//hypothetical protein LOC100279234 //Putative uncharacterized protein
1	5	77940717	T	A	0	23	23	GRMZM2G097275_T02	UTR_5_PRIME: 963 bases from TSS	-	-	//hypothetical protein LOC100279234//DNA binding//nucleus//hypothetical protein LOC100279234 (LOC100279234), mRNA//hypothetical protein LOC100279234 //Hypothetical protein LOC100279234//Putative uncharacterized protein
0.9	5	77940978	G	A	4	47	51	GRMZM2G097275_T03	UTR_5_PRIME: 702 bases from TSS	-	-	//hypothetical protein LOC100279234//DNA binding//nucleus//hypothetical protein LOC100279234 //Putative uncharacterized protein
0.9	5	77940978	G	A	4	47	51	GRMZM2G097275_T04	INTRON	-	-	//DNA binding//nucleus
0.9	5	77940978	G	A	4	47	51	GRMZM2G097275_T01	INTRON	-	-	//hypothetical protein LOC100279234//DNA binding//nucleus//hypothetical protein LOC100279234 //Putative uncharacterized protein
0.9	5	77940978	G	A	4	47	51	GRMZM2G097275_T02	UTR_5_PRIME: 702 bases from TSS	-	-	//hypothetical protein LOC100279234//DNA binding//nucleus//hypothetical protein LOC100279234 (LOC100279234), mRNA//hypothetical protein LOC100279234 //Hypothetical protein LOC100279234//Putative uncharacterized protein
1	5	77941664	A	G	1	32	33	GRMZM2G097275_T03	UTR_5_PRIME: 16 bases from TSS	-	-	//hypothetical protein LOC100279234//DNA binding//nucleus//hypothetical protein LOC100279234 //Putative uncharacterized protein
1	5	77941664	A	G	1	32	33	GRMZM2G097275_T04	UTR_5_PRIME: 16 bases from TSS	-	-	//DNA binding//nucleus
1	5	77941664	A	G	1	32	33	GRMZM2G097275_T01	UTR_5_PRIME: 16 bases from TSS	-	-	//hypothetical protein LOC100279234//DNA binding//nucleus//hypothetical protein LOC100279234 //Putative uncharacterized protein
1	5	77941664	A	G	1	32	33	GRMZM2G097275_T02	UTR_5_PRIME: 16 bases from TSS	-	-	//hypothetical protein LOC100279234//DNA binding//nucleus//hypothetical protein LOC100279234 (LOC100279234), mRNA//hypothetical protein LOC100279234 //Hypothetical protein LOC100279234//Putative uncharacterized protein
1	5	77941755	G	A	0	36	36	GRMZM2G097275_T03	NON_SYNONYMOUS_CODING	Gta/Ata	V/I	//hypothetical protein LOC100279234//DNA binding//nucleus//hypothetical protein LOC100279234 //Putative uncharacterized protein
1	5	77941755	G	A	0	36	36	GRMZM2G097275_T04	NON_SYNONYMOUS_CODING	Gta/Ata	V/I	//DNA binding//nucleus
1	5	77941755	G	A	0	36	36	GRMZM2G097275_T01	NON_SYNONYMOUS_CODING	Gta/Ata	V/I	//hypothetical protein LOC100279234//DNA binding//nucleus//hypothetical protein LOC100279234 //Putative uncharacterized protein
1	5	77941755	G	A	0	36	36	GRMZM2G097275_T02	NON_SYNONYMOUS_CODING	Gta/Ata	V/I	//hypothetical protein LOC100279234//DNA binding//nucleus//hypothetical protein LOC100279234 (LOC100279234), mRNA//hypothetical protein LOC100279234 //Hypothetical protein LOC100279234//Putative uncharacterized protein
0.9	5	77990478	T	C	3	55	58	GRMZM2G023798_T02	UTR_3_PRIME: 34 bases from CDS	-	-	//catalytic activity//intramolecular transferase activity//Transcribed locus, strongly similar to NP_001168640.1 hypothetical protein LOC100382426 [Zea mays]
0.9	5	77990478	T	C	3	55	58	GRMZM2G023798_T01	UTR_3_PRIME: 34 bases from CDS	-	-	//hypothetical protein LOC100382426//catalytic activity//intramolecular transferase activity//hypothetical protein LOC100382426 (LOC100382426), mRNA//hypothetical protein LOC100382426 //Transcribed locus, strongly similar to NP_001168640.1 hypothetical protein LOC100382426 [Zea mays]//Putative uncharacterized protein
1	5	77998400	G	A	0	12	12	GRMZM2G023798_T01	INTRON	-	-	//hypothetical protein LOC100382426//catalytic activity//intramolecular transferase activity//hypothetical protein LOC100382426 (LOC100382426), mRNA//hypothetical protein LOC100382426 //Transcribed locus, strongly similar to NP_001168640.1 hypothetical protein LOC100382426 [Zea mays]//Putative uncharacterized protein
1	5	77998632	A	G	1	29	30	GRMZM2G023798_T01	UTR_5_PRIME: 35 bases from TSS	-	-	//hypothetical protein LOC100382426//catalytic activity//intramolecular transferase activity//hypothetical protein LOC100382426 (LOC100382426), mRNA//hypothetical protein LOC100382426 //Transcribed locus, strongly similar to NP_001168640.1 hypothetical protein LOC100382426 [Zea mays]//Putative uncharacterized protein
1	5	77998725	A	G	2	41	43	GRMZM2G023798_T01	UTR_5_PRIME: 128 bases from TSS	-	-	//hypothetical protein LOC100382426//catalytic activity//intramolecular transferase activity//hypothetical protein LOC100382426 (LOC100382426), mRNA//hypothetical protein LOC100382426 //Transcribed locus, strongly similar to NP_001168640.1 hypothetical protein LOC100382426 [Zea mays]//Putative uncharacterized protein
1	5	77998736	G	T	2	44	46	GRMZM2G023798_T01	UTR_5_PRIME: 139 bases from TSS	-	-	//hypothetical protein LOC100382426//catalytic activity//intramolecular transferase activity//hypothetical protein LOC100382426 (LOC100382426), mRNA//hypothetical protein LOC100382426 //Transcribed locus, strongly similar to NP_001168640.1 hypothetical protein LOC100382426 [Zea mays]//Putative uncharacterized protein
1	5	77998824	A	G	1	43	44	-	INTERGENIC	-	-	-
1	5	77998839	C	T	1	38	39	-	INTERGENIC	-	-	-
1	5	78520089	A	G	2	53	55	GRMZM5G865367_T01	UTR_5_PRIME: 232 bases from TSS	-	-	-
1	5	78892607	A	G	0	3	3	-	INTERGENIC	-	-	-
0.7	5	79668885	T	C	3	7	10	GRMZM5G853950_T01	NON_SYNONYMOUS_CODING	aTa/aCa	I/T	-
0.9	5	79707074	A	G	8	114	122	GRMZM2G033138_T03	EXON: Exon_chromosome_5_79706994_79707185	-	-	//transcription factor activity//protein binding//regulation of transcription, DNA-dependent//zinc ion binding//sequence-specific DNA binding//Hypothetical protein LOC100216743//Hypothetical protein LOC100275240//TSA: Zea mays contig31098, mRNA sequence
0.9	5	79707074	A	G	8	114	122	GRMZM2G033138_T01	EXON: Exon_chromosome_5_79706994_79707185	-	-	//transcription factor activity//protein binding//regulation of transcription, DNA-dependent//zinc ion binding//sequence-specific DNA binding//Hypothetical protein LOC100216743//Hypothetical protein LOC100275240//Putative uncharacterized protein
0.9	5	79707074	A	G	8	114	122	GRMZM2G033138_T02	EXON: Exon_chromosome_5_79706994_79707185	-	-	//transcription factor activity//protein binding//regulation of transcription, DNA-dependent//zinc ion binding//sequence-specific DNA binding//Hypothetical protein LOC100216743//Putative uncharacterized protein
0.9	5	79710065	T	C	5	81	86	GRMZM2G033138_T03	UTR_3_PRIME: 444 bases from CDS	-	-	//transcription factor activity//protein binding//regulation of transcription, DNA-dependent//zinc ion binding//sequence-specific DNA binding//Hypothetical protein LOC100216743//Hypothetical protein LOC100275240//TSA: Zea mays contig31098, mRNA sequence
0.9	5	79710065	T	C	5	81	86	GRMZM2G033138_T01	EXON: Exon_chromosome_5_79709908_79710673	-	-	//transcription factor activity//protein binding//regulation of transcription, DNA-dependent//zinc ion binding//sequence-specific DNA binding//Hypothetical protein LOC100216743//Hypothetical protein LOC100275240//Putative uncharacterized protein
0.9	5	79710065	T	C	5	81	86	GRMZM2G033138_T02	EXON: Exon_chromosome_5_79709908_79710673	-	-	//transcription factor activity//protein binding//regulation of transcription, DNA-dependent//zinc ion binding//sequence-specific DNA binding//Hypothetical protein LOC100216743//Putative uncharacterized protein
1	5	79710216	A	C	2	95	97	GRMZM2G033138_T03	UTR_3_PRIME: 595 bases from CDS	-	-	//transcription factor activity//protein binding//regulation of transcription, DNA-dependent//zinc ion binding//sequence-specific DNA binding//Hypothetical protein LOC100216743//Hypothetical protein LOC100275240//TSA: Zea mays contig31098, mRNA sequence
1	5	79710216	A	C	2	95	97	GRMZM2G033138_T01	EXON: Exon_chromosome_5_79709908_79710673	-	-	//transcription factor activity//protein binding//regulation of transcription, DNA-dependent//zinc ion binding//sequence-specific DNA binding//Hypothetical protein LOC100216743//Hypothetical protein LOC100275240//Putative uncharacterized protein
1	5	79710216	A	C	2	95	97	GRMZM2G033138_T02	EXON: Exon_chromosome_5_79709908_79710673	-	-	//transcription factor activity//protein binding//regulation of transcription, DNA-dependent//zinc ion binding//sequence-specific DNA binding//Hypothetical protein LOC100216743//Putative uncharacterized protein
1	5	79710243	G	A	3	98	101	GRMZM2G033138_T03	UTR_3_PRIME: 622 bases from CDS	-	-	//transcription factor activity//protein binding//regulation of transcription, DNA-dependent//zinc ion binding//sequence-specific DNA binding//Hypothetical protein LOC100216743//Hypothetical protein LOC100275240//TSA: Zea mays contig31098, mRNA sequence
1	5	79710243	G	A	3	98	101	GRMZM2G033138_T01	EXON: Exon_chromosome_5_79709908_79710673	-	-	//transcription factor activity//protein binding//regulation of transcription, DNA-dependent//zinc ion binding//sequence-specific DNA binding//Hypothetical protein LOC100216743//Hypothetical protein LOC100275240//Putative uncharacterized protein
1	5	79710243	G	A	3	98	101	GRMZM2G033138_T02	EXON: Exon_chromosome_5_79709908_79710673	-	-	//transcription factor activity//protein binding//regulation of transcription, DNA-dependent//zinc ion binding//sequence-specific DNA binding//Hypothetical protein LOC100216743//Putative uncharacterized protein
1	5	79710398	A	G	2	65	67	GRMZM2G033138_T03	UTR_3_PRIME: 777 bases from CDS	-	-	//transcription factor activity//protein binding//regulation of transcription, DNA-dependent//zinc ion binding//sequence-specific DNA binding//Hypothetical protein LOC100216743//Hypothetical protein LOC100275240//TSA: Zea mays contig31098, mRNA sequence
1	5	79710398	A	G	2	65	67	GRMZM2G033138_T01	UTR_3_PRIME: 116 bases from CDS	-	-	//transcription factor activity//protein binding//regulation of transcription, DNA-dependent//zinc ion binding//sequence-specific DNA binding//Hypothetical protein LOC100216743//Hypothetical protein LOC100275240//Putative uncharacterized protein
1	5	79710398	A	G	2	65	67	GRMZM2G033138_T02	UTR_3_PRIME: 116 bases from CDS	-	-	//transcription factor activity//protein binding//regulation of transcription, DNA-dependent//zinc ion binding//sequence-specific DNA binding//Hypothetical protein LOC100216743//Putative uncharacterized protein
0.8	5	79737535	T	C	1	4	5	-	INTERGENIC	-	-	-
1	5	79737828	A	T	0	3	3	-	INTERGENIC	-	-	-
1	5	79858742	G	A	1	27	28	GRMZM2G062885_T01	SYNONYMOUS_CODING	ggG/ggA	G/G	//Transcribed locus, moderately similar to XP_002451540.1 hypothetical protein SORBIDRAFT_04g003470 [Sorghum bicolor]//Full-length cDNA clone ZM_BFc0086H17
0.9	5	79858775	C	T	2	22	24	GRMZM2G062885_T01	SYNONYMOUS_CODING	gaC/gaT	D/D	//Transcribed locus, moderately similar to XP_002451540.1 hypothetical protein SORBIDRAFT_04g003470 [Sorghum bicolor]//Full-length cDNA clone ZM_BFc0086H17
0.9	5	79858823	A	G	3	22	25	GRMZM2G062885_T01	SYNONYMOUS_CODING	cgA/cgG	R/R	//Transcribed locus, moderately similar to XP_002451540.1 hypothetical protein SORBIDRAFT_04g003470 [Sorghum bicolor]//Full-length cDNA clone ZM_BFc0086H17
0.9	5	79858829	A	G	3	20	23	GRMZM2G062885_T01	NON_SYNONYMOUS_CODING	atA/atG	I/M	//Transcribed locus, moderately similar to XP_002451540.1 hypothetical protein SORBIDRAFT_04g003470 [Sorghum bicolor]//Full-length cDNA clone ZM_BFc0086H17
0.9	5	79858843	C	T	3	19	22	GRMZM2G062885_T01	NON_SYNONYMOUS_CODING	cCg/cTg	P/L	//Transcribed locus, moderately similar to XP_002451540.1 hypothetical protein SORBIDRAFT_04g003470 [Sorghum bicolor]//Full-length cDNA clone ZM_BFc0086H17
0.9	5	79858846	T	A	3	20	23	GRMZM2G062885_T01	NON_SYNONYMOUS_CODING	cTg/cAg	L/Q	//Transcribed locus, moderately similar to XP_002451540.1 hypothetical protein SORBIDRAFT_04g003470 [Sorghum bicolor]//Full-length cDNA clone ZM_BFc0086H17
0.8	5	79858865	G	A	4	19	23	GRMZM2G062885_T01	SYNONYMOUS_CODING	ccG/ccA	P/P	//Transcribed locus, moderately similar to XP_002451540.1 hypothetical protein SORBIDRAFT_04g003470 [Sorghum bicolor]//Full-length cDNA clone ZM_BFc0086H17
0.9	5	79858940	G	A	1	9	10	GRMZM2G062885_T01	SYNONYMOUS_CODING	tcG/tcA	S/S	//Transcribed locus, moderately similar to XP_002451540.1 hypothetical protein SORBIDRAFT_04g003470 [Sorghum bicolor]//Full-length cDNA clone ZM_BFc0086H17
0.9	5	79858968	A	G	1	8	9	GRMZM2G062885_T01	NON_SYNONYMOUS_CODING	Aac/Gac	N/D	//Transcribed locus, moderately similar to XP_002451540.1 hypothetical protein SORBIDRAFT_04g003470 [Sorghum bicolor]//Full-length cDNA clone ZM_BFc0086H17
1	5	79859033	G	C	0	4	4	GRMZM2G062885_T01	NON_SYNONYMOUS_CODING	gaG/gaC	E/D	//Transcribed locus, moderately similar to XP_002451540.1 hypothetical protein SORBIDRAFT_04g003470 [Sorghum bicolor]//Full-length cDNA clone ZM_BFc0086H17
1	5	79859716	T	A	1	38	39	GRMZM2G062885_T01	INTRON	-	-	//Transcribed locus, moderately similar to XP_002451540.1 hypothetical protein SORBIDRAFT_04g003470 [Sorghum bicolor]//Full-length cDNA clone ZM_BFc0086H17
0.6	5	80145094	T	C	7	10	17	-	INTERGENIC	-	-	-
0.4	5	80177795	A	G	4	3	7	-	INTERGENIC	-	-	-
0.8	5	80177893	G	A	3	10	13	-	INTERGENIC	-	-	-
1	5	80502359	T	C	0	27	27	-	INTERGENIC	-	-	-
1	5	80804488	T	G	1	39	40	GRMZM2G482256_T01	EXON: Exon_chromosome_5_80803727_80804661	-	-	//hypothetical protein LOC100384439//catalytic activity//hydrolase activity, hydrolyzing O-glycosyl compounds//carbohydrate metabolic process//hypothetical protein LOC100384439 (LOC100384439), mRNA//hypothetical protein LOC100384439 //Hypothetical protein LOC100384439//Putative uncharacterized protein
1	5	81084278	C	A	0	11	11	-	INTERGENIC	-	-	-
1	5	81155172	A	G	0	74	74	-	INTERGENIC	-	-	-
1	5	81155985	G	A	2	85	87	GRMZM5G887054_T01	INTRON	-	-	//nucleosome//DNA binding//structural constituent of ribosome//intracellular//ribosome//nucleosome assembly//translation////Ribosomal protein L19 //60S ribosomal protein L19 Fragment
1	5	81155985	G	A	2	85	87	GRMZM5G887054_T02	INTRON	-	-	//structural constituent of ribosome//intracellular//ribosome//translation//60S ribosomal protein L19 Fragment
1	5	81155985	G	A	2	85	87	GRMZM5G887054_T03	UTR_3_PRIME: 4 bases from CDS	-	-	//structural constituent of ribosome//intracellular//ribosome//translation//60S ribosomal protein L19 Fragment
1	5	81157978	T	A	3	61	64	-	INTERGENIC	-	-	-
1	5	81163120	A	G	0	6	6	-	INTERGENIC	-	-	-
1	5	81163144	A	T	0	8	8	-	INTERGENIC	-	-	-
1	5	81163177	T	C	0	8	8	-	INTERGENIC	-	-	-
1	5	81163254	T	C	0	6	6	-	INTERGENIC	-	-	-
1	5	81163272	T	C	0	5	5	-	INTERGENIC	-	-	-
1	5	81163367	T	C	0	4	4	-	INTERGENIC	-	-	-
1	5	81265410	A	T	2	39	41	GRMZM2G088880_T01	INTRON	-	-	//LOC100272307//60S ribosomal protein L37a//structural constituent of ribosome//intracellular//ribosome//translation//60S ribosomal protein L37a (LOC100281632), mRNA//hypothetical protein LOC100272307 //60S ribosomal protein L37a //Putative uncharacterized protein
1	5	81265410	A	T	2	39	41	GRMZM2G088880_T02	INTRON	-	-	//hypothetical protein LOC100194153//60S ribosomal protein L37a//structural constituent of ribosome//intracellular//ribosome//translation//hypothetical protein LOC100194153 (LOC100194153), mRNA//60S ribosomal protein L37a (LOC100280675), mRNA//hypothetical protein LOC100194153 //60S ribosomal protein L37a //60S ribosomal protein L37aPutative uncharacterized protein ;
1	5	81265410	A	T	2	39	41	GRMZM2G088880_T03	UTR_5_PRIME: 1081 bases from TSS	-	-	//LOC100272307//60S ribosomal protein L37a//structural constituent of ribosome//intracellular//ribosome//translation//LOC100272307 (TIDP9210), mRNA//60S ribosomal protein L37a (LOC100281632), mRNA//hypothetical protein LOC100272307 //60S ribosomal protein L37a //Putative uncharacterized protein
1	5	81265410	A	T	2	39	41	GRMZM2G088880_T03	START_GAINED: CTG	-	-	//LOC100272307//60S ribosomal protein L37a//structural constituent of ribosome//intracellular//ribosome//translation//LOC100272307 (TIDP9210), mRNA//60S ribosomal protein L37a (LOC100281632), mRNA//hypothetical protein LOC100272307 //60S ribosomal protein L37a //Putative uncharacterized protein
1	5	81265420	C	T	2	42	44	GRMZM2G088880_T01	INTRON	-	-	//LOC100272307//60S ribosomal protein L37a//structural constituent of ribosome//intracellular//ribosome//translation//60S ribosomal protein L37a (LOC100281632), mRNA//hypothetical protein LOC100272307 //60S ribosomal protein L37a //Putative uncharacterized protein
1	5	81265420	C	T	2	42	44	GRMZM2G088880_T02	INTRON	-	-	//hypothetical protein LOC100194153//60S ribosomal protein L37a//structural constituent of ribosome//intracellular//ribosome//translation//hypothetical protein LOC100194153 (LOC100194153), mRNA//60S ribosomal protein L37a (LOC100280675), mRNA//hypothetical protein LOC100194153 //60S ribosomal protein L37a //60S ribosomal protein L37aPutative uncharacterized protein ;
1	5	81265420	C	T	2	42	44	GRMZM2G088880_T03	UTR_5_PRIME: 1071 bases from TSS	-	-	//LOC100272307//60S ribosomal protein L37a//structural constituent of ribosome//intracellular//ribosome//translation//LOC100272307 (TIDP9210), mRNA//60S ribosomal protein L37a (LOC100281632), mRNA//hypothetical protein LOC100272307 //60S ribosomal protein L37a //Putative uncharacterized protein
0.9	5	81762906	A	C	3	27	30	GRMZM2G322672_T01	NON_SYNONYMOUS_CODING	gAg/gCg	E/A	//ethylene-responsive transcription factor 3//DNA binding//transcription factor activity//regulation of transcription, DNA-dependent//ethylene-responsive transcription factor 3 (LOC100284527), mRNA//ethylene-responsive transcription factor 3 //Ethylene-responsive transcription factor 3
1	5	81763504	T	C	0	11	11	GRMZM2G322672_T01	SYNONYMOUS_CODING	tgT/tgC	C/C	//ethylene-responsive transcription factor 3//DNA binding//transcription factor activity//regulation of transcription, DNA-dependent//ethylene-responsive transcription factor 3 (LOC100284527), mRNA//ethylene-responsive transcription factor 3 //Ethylene-responsive transcription factor 3
1	5	81763514	A	G	0	9	9	GRMZM2G322672_T01	NON_SYNONYMOUS_CODING	Acc/Gcc	T/A	//ethylene-responsive transcription factor 3//DNA binding//transcription factor activity//regulation of transcription, DNA-dependent//ethylene-responsive transcription factor 3 (LOC100284527), mRNA//ethylene-responsive transcription factor 3 //Ethylene-responsive transcription factor 3
1	5	81763570	C	G	0	20	20	GRMZM2G322672_T01	SYNONYMOUS_CODING	ccC/ccG	P/P	//ethylene-responsive transcription factor 3//DNA binding//transcription factor activity//regulation of transcription, DNA-dependent//ethylene-responsive transcription factor 3 (LOC100284527), mRNA//ethylene-responsive transcription factor 3 //Ethylene-responsive transcription factor 3
1	5	81763625	A	C	0	20	20	-	INTERGENIC	-	-	-
0.9	5	82428637	T	A	4	37	41	GRMZM2G111201_T01	NON_SYNONYMOUS_CODING	aTg/aAg	M/K	//actin binding//cellular component organization//actin cytoskeleton organization
0.9	5	82428696	G	A	4	36	40	GRMZM2G111201_T01	NON_SYNONYMOUS_CODING	Gtt/Att	V/I	//actin binding//cellular component organization//actin cytoskeleton organization
0.9	5	82428729	T	C	4	49	53	GRMZM2G111201_T01	NON_SYNONYMOUS_CODING	Tac/Cac	Y/H	//actin binding//cellular component organization//actin cytoskeleton organization
1	5	82429150	G	A	3	60	63	GRMZM2G111201_T01	NON_SYNONYMOUS_CODING	Gtc/Atc	V/I	//actin binding//cellular component organization//actin cytoskeleton organization
1	5	82429279	G	C	1	85	86	GRMZM2G111201_T01	NON_SYNONYMOUS_CODING	Gct/Cct	A/P	//actin binding//cellular component organization//actin cytoskeleton organization
0.9	5	82431022	T	C	4	23	27	GRMZM2G111201_T01	SYNONYMOUS_CODING	acT/acC	T/T	//actin binding//cellular component organization//actin cytoskeleton organization
1	5	82444602	G	C	0	46	46	GRMZM2G409726_T02	INTRON	-	-	//Hypothetical protein LOC100192680//Polyubiquitin homolog Fragment
1	5	82444602	G	C	0	46	46	GRMZM2G409726_T01	SYNONYMOUS_CODING	ccC/ccG	P/P	//polyubiquitin//polyubiquitin //Clone 1424191 mRNA sequence//Hypothetical protein LOC100192680//Polyubiquitin //Clone MubG1 ubiquitin //Polyubiquitin protein //Polyubiquitin homolog Fragment
1	5	82444602	G	C	0	46	46	GRMZM2G409726_T03	INTRON	-	-	//Polyubiquitin homolog Fragment
0.7	5	82446474	C	T	6	14	20	GRMZM2G409726_T02	INTRON	-	-	//Hypothetical protein LOC100192680//Polyubiquitin homolog Fragment
0.7	5	82446474	C	T	6	14	20	GRMZM2G409726_T01	INTRON	-	-	//polyubiquitin//polyubiquitin //Clone 1424191 mRNA sequence//Hypothetical protein LOC100192680//Polyubiquitin //Clone MubG1 ubiquitin //Polyubiquitin protein //Polyubiquitin homolog Fragment
0.7	5	82446474	C	T	6	14	20	GRMZM2G409726_T03	INTRON	-	-	//Polyubiquitin homolog Fragment
0.9	5	82556731	C	T	3	52	55	GRMZM2G006144_T01	INTRON	-	-	//oxidoreductase activity//oxidation reduction//Hypothetical protein LOC100272533//Putative uncharacterized protein
0.9	5	82556731	C	T	3	52	55	GRMZM2G006144_T02	INTRON	-	-	//Putative uncharacterized protein
0.9	5	82557072	T	C	4	47	51	GRMZM2G006144_T01	SYNONYMOUS_CODING	ccA/ccG	P/P	//oxidoreductase activity//oxidation reduction//Hypothetical protein LOC100272533//Putative uncharacterized protein
0.9	5	82557072	T	C	4	47	51	GRMZM2G006144_T02	SYNONYMOUS_CODING	ccA/ccG	P/P	//Putative uncharacterized protein
0.8	5	82557138	A	C	9	46	55	GRMZM2G006144_T01	INTRON	-	-	//oxidoreductase activity//oxidation reduction//Hypothetical protein LOC100272533//Putative uncharacterized protein
0.8	5	82557138	A	C	9	46	55	GRMZM2G006144_T02	INTRON	-	-	//Putative uncharacterized protein
0.9	5	82557201	C	T	6	63	69	GRMZM2G006144_T01	INTRON	-	-	//oxidoreductase activity//oxidation reduction//Hypothetical protein LOC100272533//Putative uncharacterized protein
0.9	5	82557201	C	T	6	63	69	GRMZM2G006144_T02	INTRON	-	-	//Putative uncharacterized protein
1	5	82561085	G	C	0	47	47	GRMZM2G006144_T01	INTRON	-	-	//oxidoreductase activity//oxidation reduction//Hypothetical protein LOC100272533//Putative uncharacterized protein
1	5	82561128	T	G	1	43	44	GRMZM2G006144_T01	INTRON	-	-	//oxidoreductase activity//oxidation reduction//Hypothetical protein LOC100272533//Putative uncharacterized protein
1	5	82561347	C	T	2	40	42	GRMZM2G006144_T01	NON_SYNONYMOUS_CODING	aGg/aAg	R/K	//oxidoreductase activity//oxidation reduction//Hypothetical protein LOC100272533//Putative uncharacterized protein
0.9	5	82561403	G	A	2	31	33	GRMZM2G006144_T01	SYNONYMOUS_CODING	cgC/cgT	R/R	//oxidoreductase activity//oxidation reduction//Hypothetical protein LOC100272533//Putative uncharacterized protein
0.9	5	82561421	G	T	2	30	32	GRMZM2G006144_T01	SYNONYMOUS_CODING	gtC/gtA	V/V	//oxidoreductase activity//oxidation reduction//Hypothetical protein LOC100272533//Putative uncharacterized protein
0.9	5	82561422	A	C	3	30	33	GRMZM2G006144_T01	NON_SYNONYMOUS_CODING	gTc/gGc	V/G	//oxidoreductase activity//oxidation reduction//Hypothetical protein LOC100272533//Putative uncharacterized protein
0.9	5	82561471	A	G	3	31	34	GRMZM2G006144_T01	UTR_5_PRIME: 15 bases from TSS	-	-	//oxidoreductase activity//oxidation reduction//Hypothetical protein LOC100272533//Putative uncharacterized protein
0.9	5	82561545	T	C	2	28	30	-	INTERGENIC	-	-	-
0.9	5	82676346	G	T	1	17	18	GRMZM2G167578_T01	SYNONYMOUS_CODING	gtC/gtA	V/V	//DNA binding//ligand-dependent nuclear receptor activity//structural constituent of cell wall//copper ion binding//nucleus//regulation of transcription, DNA-dependent//electron carrier activity
0.9	5	82676346	G	T	1	17	18	GRMZM5G844909_T01	INTRON	-	-	-
0.9	5	82676433	G	A	1	19	20	GRMZM2G167578_T01	SYNONYMOUS_CODING	gaC/gaT	D/D	//DNA binding//ligand-dependent nuclear receptor activity//structural constituent of cell wall//copper ion binding//nucleus//regulation of transcription, DNA-dependent//electron carrier activity
0.9	5	82676433	G	A	1	19	20	GRMZM5G844909_T01	INTRON	-	-	-
1	5	82912571	T	C	0	34	34	AC226545.2_FGT003	NON_SYNONYMOUS_CODING	Tcg/Ccg	S/P	-
1	5	83560069	A	G	1	31	32	AC234515.1_FGT003	NON_SYNONYMOUS_CODING	Aag/Gag	K/E	//hypothetical protein LOC100383576//GTPase activity//structural molecule activity//GTP binding//cytoplasm//microtubule//microtubule-based process//microtubule-based movement//protein complex//protein polymerization//hypothetical protein LOC100383576 (LOC100383576), mRNA//hypothetical protein LOC100383576 //Hypothetical protein LOC100383576//Putative uncharacterized protein
1	5	83745052	A	G	0	9	9	GRMZM2G050080_T01	INTRON	-	-	-
1	5	83745056	A	G	0	9	9	GRMZM2G050080_T01	INTRON	-	-	-
1	5	84062079	A	G	0	9	9	GRMZM2G322129_T01	SYNONYMOUS_CODING	ccA/ccG	P/P	//LOC100194083//binding//LOC100194083 (pco096212), mRNA//hypothetical protein LOC100194083 //Putative uncharacterized protein
1	5	84062350	G	C	0	31	31	GRMZM2G322129_T01	NON_SYNONYMOUS_CODING	Gac/Cac	D/H	//LOC100194083//binding//LOC100194083 (pco096212), mRNA//hypothetical protein LOC100194083 //Putative uncharacterized protein
1	5	84065407	G	C	0	52	52	GRMZM2G322129_T01	INTRON	-	-	//LOC100194083//binding//LOC100194083 (pco096212), mRNA//hypothetical protein LOC100194083 //Putative uncharacterized protein
1	5	84065577	C	T	0	59	59	GRMZM2G322129_T01	SYNONYMOUS_CODING	tgC/tgT	C/C	//LOC100194083//binding//LOC100194083 (pco096212), mRNA//hypothetical protein LOC100194083 //Putative uncharacterized protein
1	5	84083699	T	G	0	26	26	GRMZM2G017741_T01	UTR_5_PRIME: 761 bases from TSS	-	-	//hypothetical protein LOC100382271//hypothetical protein LOC100382271 (LOC100382271), mRNA//hypothetical protein LOC100382271 //Hypothetical protein LOC100382271//Putative uncharacterized protein
1	5	84083727	T	C	0	23	23	GRMZM2G017741_T01	UTR_5_PRIME: 733 bases from TSS	-	-	//hypothetical protein LOC100382271//hypothetical protein LOC100382271 (LOC100382271), mRNA//hypothetical protein LOC100382271 //Hypothetical protein LOC100382271//Putative uncharacterized protein
1	5	84083731	C	T	0	22	22	GRMZM2G017741_T01	UTR_5_PRIME: 729 bases from TSS	-	-	//hypothetical protein LOC100382271//hypothetical protein LOC100382271 (LOC100382271), mRNA//hypothetical protein LOC100382271 //Hypothetical protein LOC100382271//Putative uncharacterized protein
1	5	84083795	A	G	0	22	22	GRMZM2G017741_T01	INTRON	-	-	//hypothetical protein LOC100382271//hypothetical protein LOC100382271 (LOC100382271), mRNA//hypothetical protein LOC100382271 //Hypothetical protein LOC100382271//Putative uncharacterized protein
1	5	84085710	A	G	0	99	99	GRMZM2G017741_T01	SYNONYMOUS_CODING	ccA/ccG	P/P	//hypothetical protein LOC100382271//hypothetical protein LOC100382271 (LOC100382271), mRNA//hypothetical protein LOC100382271 //Hypothetical protein LOC100382271//Putative uncharacterized protein
1	5	84085737	C	T	0	109	109	GRMZM2G017741_T01	SYNONYMOUS_CODING	gaC/gaT	D/D	//hypothetical protein LOC100382271//hypothetical protein LOC100382271 (LOC100382271), mRNA//hypothetical protein LOC100382271 //Hypothetical protein LOC100382271//Putative uncharacterized protein
1	5	84085773	C	T	1	113	114	GRMZM2G017741_T01	SYNONYMOUS_CODING	aaC/aaT	N/N	//hypothetical protein LOC100382271//hypothetical protein LOC100382271 (LOC100382271), mRNA//hypothetical protein LOC100382271 //Hypothetical protein LOC100382271//Putative uncharacterized protein
1	5	84085977	T	C	0	102	102	GRMZM2G017741_T01	UTR_3_PRIME: 189 bases from CDS	-	-	//hypothetical protein LOC100382271//hypothetical protein LOC100382271 (LOC100382271), mRNA//hypothetical protein LOC100382271 //Hypothetical protein LOC100382271//Putative uncharacterized protein
1	5	84086167	T	G	3	104	107	GRMZM2G017741_T01	UTR_3_PRIME: 379 bases from CDS	-	-	//hypothetical protein LOC100382271//hypothetical protein LOC100382271 (LOC100382271), mRNA//hypothetical protein LOC100382271 //Hypothetical protein LOC100382271//Putative uncharacterized protein
1	5	84089285	T	C	0	19	19	GRMZM2G017802_T01	NON_SYNONYMOUS_CODING	gAg/gGg	E/G	-
1	5	84104580	T	C	0	61	61	GRMZM2G074634_T03	INTRON	-	-	-
1	5	84104580	T	C	0	61	61	GRMZM2G074634_T04	INTRON	-	-	-
1	5	84104580	T	C	0	61	61	GRMZM2G074634_T05	UTR_5_PRIME: 443 bases from TSS	-	-	-
1	5	84104580	T	C	0	61	61	GRMZM2G074634_T05	START_GAINED: CTG	-	-	-
1	5	84104580	T	C	0	61	61	GRMZM2G074634_T06	INTRON	-	-	-
1	5	84104580	T	C	0	61	61	GRMZM2G074634_T01	INTRON	-	-	-
1	5	84104580	T	C	0	61	61	GRMZM2G074634_T02	INTRON	-	-	//LOC100285337//LOC100285337 (pco117653), mRNA//LOC100285337 //Cysteine-type peptidase
1	5	84104799	G	A	1	56	57	GRMZM2G074634_T03	INTRON	-	-	-
1	5	84104799	G	A	1	56	57	GRMZM2G074634_T04	INTRON	-	-	-
1	5	84104799	G	A	1	56	57	GRMZM2G074634_T05	UTR_5_PRIME: 662 bases from TSS	-	-	-
1	5	84104799	G	A	1	56	57	GRMZM2G074634_T06	INTRON	-	-	-
1	5	84104799	G	A	1	56	57	GRMZM2G074634_T01	INTRON	-	-	-
1	5	84104799	G	A	1	56	57	GRMZM2G074634_T02	INTRON	-	-	//LOC100285337//LOC100285337 (pco117653), mRNA//LOC100285337 //Cysteine-type peptidase
1	5	84104810	A	G	1	53	54	GRMZM2G074634_T03	INTRON	-	-	-
1	5	84104810	A	G	1	53	54	GRMZM2G074634_T04	INTRON	-	-	-
1	5	84104810	A	G	1	53	54	GRMZM2G074634_T05	UTR_5_PRIME: 673 bases from TSS	-	-	-
1	5	84104810	A	G	1	53	54	GRMZM2G074634_T06	INTRON	-	-	-
1	5	84104810	A	G	1	53	54	GRMZM2G074634_T01	INTRON	-	-	-
1	5	84104810	A	G	1	53	54	GRMZM2G074634_T02	INTRON	-	-	//LOC100285337//LOC100285337 (pco117653), mRNA//LOC100285337 //Cysteine-type peptidase
1	5	84104854	G	A	2	39	41	GRMZM2G074634_T03	INTRON	-	-	-
1	5	84104854	G	A	2	39	41	GRMZM2G074634_T04	INTRON	-	-	-
1	5	84104854	G	A	2	39	41	GRMZM2G074634_T06	INTRON	-	-	-
1	5	84104854	G	A	2	39	41	GRMZM2G074634_T01	INTRON	-	-	-
1	5	84104854	G	A	2	39	41	GRMZM2G074634_T02	INTRON	-	-	//LOC100285337//LOC100285337 (pco117653), mRNA//LOC100285337 //Cysteine-type peptidase
1	5	84104948	T	C	1	38	39	GRMZM2G074634_T03	INTRON	-	-	-
1	5	84104948	T	C	1	38	39	GRMZM2G074634_T04	INTRON	-	-	-
1	5	84104948	T	C	1	38	39	GRMZM2G074634_T06	INTRON	-	-	-
1	5	84104948	T	C	1	38	39	GRMZM2G074634_T01	INTRON	-	-	-
1	5	84104948	T	C	1	38	39	GRMZM2G074634_T02	INTRON	-	-	//LOC100285337//LOC100285337 (pco117653), mRNA//LOC100285337 //Cysteine-type peptidase
0.9	5	84104951	T	C	2	37	39	GRMZM2G074634_T03	INTRON	-	-	-
0.9	5	84104951	T	C	2	37	39	GRMZM2G074634_T04	INTRON	-	-	-
0.9	5	84104951	T	C	2	37	39	GRMZM2G074634_T06	INTRON	-	-	-
0.9	5	84104951	T	C	2	37	39	GRMZM2G074634_T01	INTRON	-	-	-
0.9	5	84104951	T	C	2	37	39	GRMZM2G074634_T02	INTRON	-	-	//LOC100285337//LOC100285337 (pco117653), mRNA//LOC100285337 //Cysteine-type peptidase
1	5	84104987	C	A	2	39	41	GRMZM2G074634_T03	INTRON	-	-	-
1	5	84104987	C	A	2	39	41	GRMZM2G074634_T04	INTRON	-	-	-
1	5	84104987	C	A	2	39	41	GRMZM2G074634_T06	INTRON	-	-	-
1	5	84104987	C	A	2	39	41	GRMZM2G074634_T01	INTRON	-	-	-
1	5	84104987	C	A	2	39	41	GRMZM2G074634_T02	INTRON	-	-	//LOC100285337//LOC100285337 (pco117653), mRNA//LOC100285337 //Cysteine-type peptidase
0.9	5	84105084	C	G	2	22	24	GRMZM2G074634_T03	UTR_5_PRIME: 947 bases from TSS	-	-	-
0.9	5	84105084	C	G	2	22	24	GRMZM2G074634_T04	UTR_5_PRIME: 2209 bases from TSS	-	-	-
0.9	5	84105084	C	G	2	22	24	GRMZM2G074634_T06	UTR_5_PRIME: 947 bases from TSS	-	-	-
0.9	5	84105084	C	G	2	22	24	GRMZM2G074634_T01	UTR_5_PRIME: 947 bases from TSS	-	-	-
0.9	5	84105084	C	G	2	22	24	GRMZM2G074634_T02	UTR_5_PRIME: 947 bases from TSS	-	-	//LOC100285337//LOC100285337 (pco117653), mRNA//LOC100285337 //Cysteine-type peptidase
1	5	84248571	C	T	0	38	38	GRMZM2G026117_T03	INTRON	-	-	//hydroxymethylbilane synthase activity//peptidyl-pyrromethane cofactor linkage//tetrapyrrole biosynthetic process
1	5	84248571	C	T	0	38	38	GRMZM2G026117_T02	INTRON	-	-	//hypothetical protein LOC100191140//hydroxymethylbilane synthase activity//peptidyl-pyrromethane cofactor linkage//tetrapyrrole biosynthetic process//hypothetical protein LOC100191140 //Putative uncharacterized protein
1	5	84248571	C	T	0	38	38	GRMZM2G026117_T01	INTRON	-	-	//hydroxymethylbilane synthase activity//peptidyl-pyrromethane cofactor linkage//tetrapyrrole biosynthetic process//hypothetical protein LOC100191140 (LOC100191140), mRNA//Hypothetical protein LOC100191140//Putative uncharacterized protein
1	5	84248658	T	C	0	22	22	GRMZM2G026117_T03	INTRON	-	-	//hydroxymethylbilane synthase activity//peptidyl-pyrromethane cofactor linkage//tetrapyrrole biosynthetic process
1	5	84248658	T	C	0	22	22	GRMZM2G026117_T02	INTRON	-	-	//hypothetical protein LOC100191140//hydroxymethylbilane synthase activity//peptidyl-pyrromethane cofactor linkage//tetrapyrrole biosynthetic process//hypothetical protein LOC100191140 //Putative uncharacterized protein
1	5	84248658	T	C	0	22	22	GRMZM2G026117_T01	INTRON	-	-	//hydroxymethylbilane synthase activity//peptidyl-pyrromethane cofactor linkage//tetrapyrrole biosynthetic process//hypothetical protein LOC100191140 (LOC100191140), mRNA//Hypothetical protein LOC100191140//Putative uncharacterized protein
1	5	84248674	C	T	1	20	21	GRMZM2G026117_T03	INTRON	-	-	//hydroxymethylbilane synthase activity//peptidyl-pyrromethane cofactor linkage//tetrapyrrole biosynthetic process
1	5	84248674	C	T	1	20	21	GRMZM2G026117_T02	INTRON	-	-	//hypothetical protein LOC100191140//hydroxymethylbilane synthase activity//peptidyl-pyrromethane cofactor linkage//tetrapyrrole biosynthetic process//hypothetical protein LOC100191140 //Putative uncharacterized protein
1	5	84248674	C	T	1	20	21	GRMZM2G026117_T01	INTRON	-	-	//hydroxymethylbilane synthase activity//peptidyl-pyrromethane cofactor linkage//tetrapyrrole biosynthetic process//hypothetical protein LOC100191140 (LOC100191140), mRNA//Hypothetical protein LOC100191140//Putative uncharacterized protein
1	5	84251232	G	C	0	86	86	GRMZM2G026117_T03	SYNONYMOUS_CODING	gcG/gcC	A/A	//hydroxymethylbilane synthase activity//peptidyl-pyrromethane cofactor linkage//tetrapyrrole biosynthetic process
1	5	84251232	G	C	0	86	86	GRMZM2G026117_T02	SYNONYMOUS_CODING	gcG/gcC	A/A	//hypothetical protein LOC100191140//hydroxymethylbilane synthase activity//peptidyl-pyrromethane cofactor linkage//tetrapyrrole biosynthetic process//hypothetical protein LOC100191140 //Putative uncharacterized protein
1	5	84251232	G	C	0	86	86	GRMZM2G026117_T01	SYNONYMOUS_CODING	gcG/gcC	A/A	//hydroxymethylbilane synthase activity//peptidyl-pyrromethane cofactor linkage//tetrapyrrole biosynthetic process//hypothetical protein LOC100191140 (LOC100191140), mRNA//Hypothetical protein LOC100191140//Putative uncharacterized protein
1	5	84251277	C	T	1	81	82	GRMZM2G026117_T03	SYNONYMOUS_CODING	ggC/ggT	G/G	//hydroxymethylbilane synthase activity//peptidyl-pyrromethane cofactor linkage//tetrapyrrole biosynthetic process
1	5	84251277	C	T	1	81	82	GRMZM2G026117_T02	SYNONYMOUS_CODING	ggC/ggT	G/G	//hypothetical protein LOC100191140//hydroxymethylbilane synthase activity//peptidyl-pyrromethane cofactor linkage//tetrapyrrole biosynthetic process//hypothetical protein LOC100191140 //Putative uncharacterized protein
1	5	84251277	C	T	1	81	82	GRMZM2G026117_T01	SYNONYMOUS_CODING	ggC/ggT	G/G	//hydroxymethylbilane synthase activity//peptidyl-pyrromethane cofactor linkage//tetrapyrrole biosynthetic process//hypothetical protein LOC100191140 (LOC100191140), mRNA//Hypothetical protein LOC100191140//Putative uncharacterized protein
1	5	84251284	T	G	1	78	79	GRMZM2G026117_T03	NON_SYNONYMOUS_CODING	Tct/Gct	S/A	//hydroxymethylbilane synthase activity//peptidyl-pyrromethane cofactor linkage//tetrapyrrole biosynthetic process
1	5	84251284	T	G	1	78	79	GRMZM2G026117_T02	NON_SYNONYMOUS_CODING	Tct/Gct	S/A	//hypothetical protein LOC100191140//hydroxymethylbilane synthase activity//peptidyl-pyrromethane cofactor linkage//tetrapyrrole biosynthetic process//hypothetical protein LOC100191140 //Putative uncharacterized protein
1	5	84251284	T	G	1	78	79	GRMZM2G026117_T01	NON_SYNONYMOUS_CODING	Tct/Gct	S/A	//hydroxymethylbilane synthase activity//peptidyl-pyrromethane cofactor linkage//tetrapyrrole biosynthetic process//hypothetical protein LOC100191140 (LOC100191140), mRNA//Hypothetical protein LOC100191140//Putative uncharacterized protein
1	5	84251320	C	T	1	76	77	GRMZM2G026117_T03	INTRON	-	-	//hydroxymethylbilane synthase activity//peptidyl-pyrromethane cofactor linkage//tetrapyrrole biosynthetic process
1	5	84251320	C	T	1	76	77	GRMZM2G026117_T02	INTRON	-	-	//hypothetical protein LOC100191140//hydroxymethylbilane synthase activity//peptidyl-pyrromethane cofactor linkage//tetrapyrrole biosynthetic process//hypothetical protein LOC100191140 //Putative uncharacterized protein
1	5	84251320	C	T	1	76	77	GRMZM2G026117_T01	INTRON	-	-	//hydroxymethylbilane synthase activity//peptidyl-pyrromethane cofactor linkage//tetrapyrrole biosynthetic process//hypothetical protein LOC100191140 (LOC100191140), mRNA//Hypothetical protein LOC100191140//Putative uncharacterized protein
1	5	84251342	G	T	1	90	91	GRMZM2G026117_T03	INTRON	-	-	//hydroxymethylbilane synthase activity//peptidyl-pyrromethane cofactor linkage//tetrapyrrole biosynthetic process
1	5	84251342	G	T	1	90	91	GRMZM2G026117_T02	INTRON	-	-	//hypothetical protein LOC100191140//hydroxymethylbilane synthase activity//peptidyl-pyrromethane cofactor linkage//tetrapyrrole biosynthetic process//hypothetical protein LOC100191140 //Putative uncharacterized protein
1	5	84251342	G	T	1	90	91	GRMZM2G026117_T01	INTRON	-	-	//hydroxymethylbilane synthase activity//peptidyl-pyrromethane cofactor linkage//tetrapyrrole biosynthetic process//hypothetical protein LOC100191140 (LOC100191140), mRNA//Hypothetical protein LOC100191140//Putative uncharacterized protein
1	5	84251372	G	A	2	89	91	GRMZM2G026117_T03	INTRON	-	-	//hydroxymethylbilane synthase activity//peptidyl-pyrromethane cofactor linkage//tetrapyrrole biosynthetic process
1	5	84251372	G	A	2	89	91	GRMZM2G026117_T02	INTRON	-	-	//hypothetical protein LOC100191140//hydroxymethylbilane synthase activity//peptidyl-pyrromethane cofactor linkage//tetrapyrrole biosynthetic process//hypothetical protein LOC100191140 //Putative uncharacterized protein
1	5	84251372	G	A	2	89	91	GRMZM2G026117_T01	INTRON	-	-	//hydroxymethylbilane synthase activity//peptidyl-pyrromethane cofactor linkage//tetrapyrrole biosynthetic process//hypothetical protein LOC100191140 (LOC100191140), mRNA//Hypothetical protein LOC100191140//Putative uncharacterized protein
1	5	84251393	T	A	3	91	94	GRMZM2G026117_T03	INTRON	-	-	//hydroxymethylbilane synthase activity//peptidyl-pyrromethane cofactor linkage//tetrapyrrole biosynthetic process
1	5	84251393	T	A	3	91	94	GRMZM2G026117_T02	INTRON	-	-	//hypothetical protein LOC100191140//hydroxymethylbilane synthase activity//peptidyl-pyrromethane cofactor linkage//tetrapyrrole biosynthetic process//hypothetical protein LOC100191140 //Putative uncharacterized protein
1	5	84251393	T	A	3	91	94	GRMZM2G026117_T01	INTRON	-	-	//hydroxymethylbilane synthase activity//peptidyl-pyrromethane cofactor linkage//tetrapyrrole biosynthetic process//hypothetical protein LOC100191140 (LOC100191140), mRNA//Hypothetical protein LOC100191140//Putative uncharacterized protein
1	5	84251434	T	A	3	101	104	GRMZM2G026117_T03	NON_SYNONYMOUS_CODING	Ttc/Atc	F/I	//hydroxymethylbilane synthase activity//peptidyl-pyrromethane cofactor linkage//tetrapyrrole biosynthetic process
1	5	84251434	T	A	3	101	104	GRMZM2G026117_T02	NON_SYNONYMOUS_CODING	Ttc/Atc	F/I	//hypothetical protein LOC100191140//hydroxymethylbilane synthase activity//peptidyl-pyrromethane cofactor linkage//tetrapyrrole biosynthetic process//hypothetical protein LOC100191140 //Putative uncharacterized protein
1	5	84251434	T	A	3	101	104	GRMZM2G026117_T01	NON_SYNONYMOUS_CODING	Ttc/Atc	F/I	//hydroxymethylbilane synthase activity//peptidyl-pyrromethane cofactor linkage//tetrapyrrole biosynthetic process//hypothetical protein LOC100191140 (LOC100191140), mRNA//Hypothetical protein LOC100191140//Putative uncharacterized protein
1	5	84251505	C	T	3	79	82	GRMZM2G026117_T03	SYNONYMOUS_CODING	ttC/ttT	F/F	//hydroxymethylbilane synthase activity//peptidyl-pyrromethane cofactor linkage//tetrapyrrole biosynthetic process
1	5	84251505	C	T	3	79	82	GRMZM2G026117_T02	NON_SYNONYMOUS_CODING	tCg/tTg	S/L	//hypothetical protein LOC100191140//hydroxymethylbilane synthase activity//peptidyl-pyrromethane cofactor linkage//tetrapyrrole biosynthetic process//hypothetical protein LOC100191140 //Putative uncharacterized protein
1	5	84251505	C	T	3	79	82	GRMZM2G026117_T01	SYNONYMOUS_CODING	ttC/ttT	F/F	//hydroxymethylbilane synthase activity//peptidyl-pyrromethane cofactor linkage//tetrapyrrole biosynthetic process//hypothetical protein LOC100191140 (LOC100191140), mRNA//Hypothetical protein LOC100191140//Putative uncharacterized protein
1	5	84253636	A	G	1	71	72	GRMZM2G005998_T01	UTR_3_PRIME: 130 bases from CDS	-	-	-
1	5	84253636	A	G	1	71	72	GRMZM2G005998_T03	INTRON	-	-	//hypothetical protein LOC100275043//hypothetical protein LOC100275043 (LOC100275043), mRNA//hypothetical protein LOC100275043 //Putative uncharacterized protein
1	5	84253716	A	G	2	110	112	GRMZM2G005998_T01	UTR_3_PRIME: 50 bases from CDS	-	-	-
1	5	84253716	A	G	2	110	112	GRMZM2G005998_T03	INTRON	-	-	//hypothetical protein LOC100275043//hypothetical protein LOC100275043 (LOC100275043), mRNA//hypothetical protein LOC100275043 //Putative uncharacterized protein
1	5	84253813	A	C	2	112	114	GRMZM2G005998_T01	EXON: Exon_chromosome_5_84253581_84253908	-	-	-
1	5	84253813	A	C	2	112	114	GRMZM2G005998_T03	INTRON	-	-	//hypothetical protein LOC100275043//hypothetical protein LOC100275043 (LOC100275043), mRNA//hypothetical protein LOC100275043 //Putative uncharacterized protein
1	5	84253813	A	C	2	112	114	GRMZM2G005998_T03	SPLICE_SITE_REGION	-	-	//hypothetical protein LOC100275043//hypothetical protein LOC100275043 (LOC100275043), mRNA//hypothetical protein LOC100275043 //Putative uncharacterized protein
1	5	84253871	G	A	2	107	109	GRMZM2G005998_T01	EXON: Exon_chromosome_5_84253581_84253908	-	-	-
1	5	84253871	G	A	2	107	109	GRMZM2G005998_T03	EXON: Exon_chromosome_5_84253816_84253908	-	-	//hypothetical protein LOC100275043//hypothetical protein LOC100275043 (LOC100275043), mRNA//hypothetical protein LOC100275043 //Putative uncharacterized protein
1	5	84253885	T	C	2	107	109	GRMZM2G005998_T01	EXON: Exon_chromosome_5_84253581_84253908	-	-	-
1	5	84253885	T	C	2	107	109	GRMZM2G005998_T03	EXON: Exon_chromosome_5_84253816_84253908	-	-	//hypothetical protein LOC100275043//hypothetical protein LOC100275043 (LOC100275043), mRNA//hypothetical protein LOC100275043 //Putative uncharacterized protein
1	5	84253939	T	C	2	109	111	GRMZM2G005998_T01	INTRON	-	-	-
1	5	84253939	T	C	2	109	111	GRMZM2G005998_T03	INTRON	-	-	//hypothetical protein LOC100275043//hypothetical protein LOC100275043 (LOC100275043), mRNA//hypothetical protein LOC100275043 //Putative uncharacterized protein
1	5	84253981	T	C	3	98	101	GRMZM2G005998_T01	INTRON	-	-	-
1	5	84253981	T	C	3	98	101	GRMZM2G005998_T03	INTRON	-	-	//hypothetical protein LOC100275043//hypothetical protein LOC100275043 (LOC100275043), mRNA//hypothetical protein LOC100275043 //Putative uncharacterized protein
1	5	84253997	T	G	1	97	98	GRMZM2G005998_T01	EXON: Exon_chromosome_5_84253992_84254208	-	-	-
1	5	84253997	T	G	1	97	98	GRMZM2G005998_T03	EXON: Exon_chromosome_5_84253992_84254208	-	-	//hypothetical protein LOC100275043//hypothetical protein LOC100275043 (LOC100275043), mRNA//hypothetical protein LOC100275043 //Putative uncharacterized protein
1	5	84254091	A	G	1	93	94	GRMZM2G005998_T01	EXON: Exon_chromosome_5_84253992_84254208	-	-	-
1	5	84254091	A	G	1	93	94	GRMZM2G005998_T03	EXON: Exon_chromosome_5_84253992_84254208	-	-	//hypothetical protein LOC100275043//hypothetical protein LOC100275043 (LOC100275043), mRNA//hypothetical protein LOC100275043 //Putative uncharacterized protein
1	5	84254245	G	T	2	76	78	-	INTERGENIC	-	-	-
1	5	84254365	C	T	1	33	34	-	INTERGENIC	-	-	-
1	5	84254432	C	T	0	15	15	-	INTERGENIC	-	-	-
1	5	84496307	A	G	0	39	39	-	INTERGENIC	-	-	-
1	5	84502552	T	C	4	89	93	-	INTERGENIC	-	-	-
0.9	5	84517137	A	G	2	25	27	-	INTERGENIC	-	-	-
0.9	5	84517181	T	C	2	31	33	-	INTERGENIC	-	-	-
1	5	84580874	T	C	0	6	6	-	INTERGENIC	-	-	-
1	5	84645703	A	G	0	3	3	-	INTERGENIC	-	-	-
1	5	84705536	C	T	0	12	12	-	INTERGENIC	-	-	-
1	5	84726500	T	C	0	4	4	-	INTERGENIC	-	-	-
1	5	84797202	A	G	0	73	73	GRMZM2G128012_T01	INTRON	-	-	//LOC100191193//LOC100191193 (pco133815), mRNA//hypothetical protein LOC100191193 //Putative uncharacterized protein
1	5	84799171	C	T	0	21	21	GRMZM2G128012_T01	NON_SYNONYMOUS_CODING	Gtg/Atg	V/M	//LOC100191193//LOC100191193 (pco133815), mRNA//hypothetical protein LOC100191193 //Putative uncharacterized protein
1	5	84799759	A	C	1	85	86	-	INTERGENIC	-	-	-
1	5	84800201	G	A	1	102	103	GRMZM2G427468_T01	UTR_3_PRIME: 64 bases from CDS	-	-	//LOC100274530//structural constituent of ribosome//intracellular//ribosome//translation//LOC100274530 (pco152633a), mRNA//hypothetical protein LOC100274530 //60S ribosomal protein L27a-2Putative uncharacterized protein ;//60S ribosomal protein L27a-2
1	5	84800568	A	G	0	106	106	GRMZM2G427468_T01	SYNONYMOUS_CODING	gaT/gaC	D/D	//LOC100274530//structural constituent of ribosome//intracellular//ribosome//translation//LOC100274530 (pco152633a), mRNA//hypothetical protein LOC100274530 //60S ribosomal protein L27a-2Putative uncharacterized protein ;//60S ribosomal protein L27a-2
1	5	84800856	G	A	0	42	42	GRMZM2G427468_T01	UTR_5_PRIME: 151 bases from TSS	-	-	//LOC100274530//structural constituent of ribosome//intracellular//ribosome//translation//LOC100274530 (pco152633a), mRNA//hypothetical protein LOC100274530 //60S ribosomal protein L27a-2Putative uncharacterized protein ;//60S ribosomal protein L27a-2
1	5	84801255	G	A	1	35	36	-	INTERGENIC	-	-	-
1	5	84821993	C	T	1	25	26	GRMZM2G382914_T05	UTR_5_PRIME: 455 bases from TSS	-	-	//phosphoglycerate kinase activity//glycolysis
1	5	84821993	C	T	1	25	26	GRMZM2G382914_T04	NON_SYNONYMOUS_CODING	Ctt/Ttt	L/F	//hypothetical protein LOC100274579//phosphoglycerate kinase activity//glycolysis//hypothetical protein LOC100274579 //Phosphoglycerate kinase (EC 2.7.2.3)//Phosphoglycerate kinase Fragment (EC 2.7.2.3)
1	5	84821998	C	T	1	25	26	GRMZM2G382914_T05	UTR_5_PRIME: 450 bases from TSS	-	-	//phosphoglycerate kinase activity//glycolysis
1	5	84821998	C	T	1	25	26	GRMZM2G382914_T04	SYNONYMOUS_CODING	ccC/ccT	P/P	//hypothetical protein LOC100274579//phosphoglycerate kinase activity//glycolysis//hypothetical protein LOC100274579 //Phosphoglycerate kinase (EC 2.7.2.3)//Phosphoglycerate kinase Fragment (EC 2.7.2.3)
1	5	84822534	G	T	1	30	31	GRMZM2G382914_T01	SYNONYMOUS_CODING	ccG/ccT	P/P	//hypothetical protein LOC100274579//phosphoglycerate kinase activity//glycolysis//hypothetical protein LOC100274579 (LOC100274579), mRNA//hypothetical protein LOC100274579 //Hypothetical protein LOC100274579//Phosphoglycerate kinase (EC 2.7.2.3)//Phosphoglycerate kinase Fragment (EC 2.7.2.3)
1	5	84822534	G	T	1	30	31	GRMZM2G382914_T03	SYNONYMOUS_CODING	ccG/ccT	P/P	//hypothetical protein LOC100274579//phosphoglycerate kinase activity//glycolysis//hypothetical protein LOC100274579 //Phosphoglycerate kinase (EC 2.7.2.3)//Phosphoglycerate kinase Fragment (EC 2.7.2.3)
1	5	84822534	G	T	1	30	31	GRMZM2G382914_T02	SYNONYMOUS_CODING	ccG/ccT	P/P	//hypothetical protein LOC100274579//phosphoglycerate kinase activity//glycolysis//hypothetical protein LOC100274579 //Phosphoglycerate kinase (EC 2.7.2.3)//Phosphoglycerate kinase Fragment (EC 2.7.2.3)
1	5	84822534	G	T	1	30	31	GRMZM2G382914_T05	SYNONYMOUS_CODING	ccG/ccT	P/P	//phosphoglycerate kinase activity//glycolysis
1	5	84822534	G	T	1	30	31	GRMZM2G382914_T04	SYNONYMOUS_CODING	ccG/ccT	P/P	//hypothetical protein LOC100274579//phosphoglycerate kinase activity//glycolysis//hypothetical protein LOC100274579 //Phosphoglycerate kinase (EC 2.7.2.3)//Phosphoglycerate kinase Fragment (EC 2.7.2.3)
0.9	5	84822543	T	C	2	29	31	GRMZM2G382914_T01	SYNONYMOUS_CODING	gaT/gaC	D/D	//hypothetical protein LOC100274579//phosphoglycerate kinase activity//glycolysis//hypothetical protein LOC100274579 (LOC100274579), mRNA//hypothetical protein LOC100274579 //Hypothetical protein LOC100274579//Phosphoglycerate kinase (EC 2.7.2.3)//Phosphoglycerate kinase Fragment (EC 2.7.2.3)
0.9	5	84822543	T	C	2	29	31	GRMZM2G382914_T03	SYNONYMOUS_CODING	gaT/gaC	D/D	//hypothetical protein LOC100274579//phosphoglycerate kinase activity//glycolysis//hypothetical protein LOC100274579 //Phosphoglycerate kinase (EC 2.7.2.3)//Phosphoglycerate kinase Fragment (EC 2.7.2.3)
0.9	5	84822543	T	C	2	29	31	GRMZM2G382914_T02	SYNONYMOUS_CODING	gaT/gaC	D/D	//hypothetical protein LOC100274579//phosphoglycerate kinase activity//glycolysis//hypothetical protein LOC100274579 //Phosphoglycerate kinase (EC 2.7.2.3)//Phosphoglycerate kinase Fragment (EC 2.7.2.3)
0.9	5	84822543	T	C	2	29	31	GRMZM2G382914_T05	SYNONYMOUS_CODING	gaT/gaC	D/D	//phosphoglycerate kinase activity//glycolysis
0.9	5	84822543	T	C	2	29	31	GRMZM2G382914_T04	SYNONYMOUS_CODING	gaT/gaC	D/D	//hypothetical protein LOC100274579//phosphoglycerate kinase activity//glycolysis//hypothetical protein LOC100274579 //Phosphoglycerate kinase (EC 2.7.2.3)//Phosphoglycerate kinase Fragment (EC 2.7.2.3)
1	5	84824745	C	T	1	72	73	GRMZM2G382914_T01	INTRON	-	-	//hypothetical protein LOC100274579//phosphoglycerate kinase activity//glycolysis//hypothetical protein LOC100274579 (LOC100274579), mRNA//hypothetical protein LOC100274579 //Hypothetical protein LOC100274579//Phosphoglycerate kinase (EC 2.7.2.3)//Phosphoglycerate kinase Fragment (EC 2.7.2.3)
1	5	84824745	C	T	1	72	73	GRMZM2G382914_T03	INTRON	-	-	//hypothetical protein LOC100274579//phosphoglycerate kinase activity//glycolysis//hypothetical protein LOC100274579 //Phosphoglycerate kinase (EC 2.7.2.3)//Phosphoglycerate kinase Fragment (EC 2.7.2.3)
1	5	84824745	C	T	1	72	73	GRMZM2G382914_T02	INTRON	-	-	//hypothetical protein LOC100274579//phosphoglycerate kinase activity//glycolysis//hypothetical protein LOC100274579 //Phosphoglycerate kinase (EC 2.7.2.3)//Phosphoglycerate kinase Fragment (EC 2.7.2.3)
1	5	84824745	C	T	1	72	73	GRMZM2G382914_T05	UTR_3_PRIME: 495 bases from CDS	-	-	//phosphoglycerate kinase activity//glycolysis
1	5	84824745	C	T	1	72	73	GRMZM2G382914_T04	INTRON	-	-	//hypothetical protein LOC100274579//phosphoglycerate kinase activity//glycolysis//hypothetical protein LOC100274579 //Phosphoglycerate kinase (EC 2.7.2.3)//Phosphoglycerate kinase Fragment (EC 2.7.2.3)
1	5	84824757	A	C	1	68	69	GRMZM2G382914_T01	INTRON	-	-	//hypothetical protein LOC100274579//phosphoglycerate kinase activity//glycolysis//hypothetical protein LOC100274579 (LOC100274579), mRNA//hypothetical protein LOC100274579 //Hypothetical protein LOC100274579//Phosphoglycerate kinase (EC 2.7.2.3)//Phosphoglycerate kinase Fragment (EC 2.7.2.3)
1	5	84824757	A	C	1	68	69	GRMZM2G382914_T03	INTRON	-	-	//hypothetical protein LOC100274579//phosphoglycerate kinase activity//glycolysis//hypothetical protein LOC100274579 //Phosphoglycerate kinase (EC 2.7.2.3)//Phosphoglycerate kinase Fragment (EC 2.7.2.3)
1	5	84824757	A	C	1	68	69	GRMZM2G382914_T02	INTRON	-	-	//hypothetical protein LOC100274579//phosphoglycerate kinase activity//glycolysis//hypothetical protein LOC100274579 //Phosphoglycerate kinase (EC 2.7.2.3)//Phosphoglycerate kinase Fragment (EC 2.7.2.3)
1	5	84824757	A	C	1	68	69	GRMZM2G382914_T05	UTR_3_PRIME: 507 bases from CDS	-	-	//phosphoglycerate kinase activity//glycolysis
1	5	84824757	A	C	1	68	69	GRMZM2G382914_T04	INTRON	-	-	//hypothetical protein LOC100274579//phosphoglycerate kinase activity//glycolysis//hypothetical protein LOC100274579 //Phosphoglycerate kinase (EC 2.7.2.3)//Phosphoglycerate kinase Fragment (EC 2.7.2.3)
1	5	84825185	C	A	0	33	33	GRMZM2G382914_T01	INTRON	-	-	//hypothetical protein LOC100274579//phosphoglycerate kinase activity//glycolysis//hypothetical protein LOC100274579 (LOC100274579), mRNA//hypothetical protein LOC100274579 //Hypothetical protein LOC100274579//Phosphoglycerate kinase (EC 2.7.2.3)//Phosphoglycerate kinase Fragment (EC 2.7.2.3)
1	5	84825185	C	A	0	33	33	GRMZM2G382914_T03	INTRON	-	-	//hypothetical protein LOC100274579//phosphoglycerate kinase activity//glycolysis//hypothetical protein LOC100274579 //Phosphoglycerate kinase (EC 2.7.2.3)//Phosphoglycerate kinase Fragment (EC 2.7.2.3)
1	5	84825185	C	A	0	33	33	GRMZM2G382914_T02	INTRON	-	-	//hypothetical protein LOC100274579//phosphoglycerate kinase activity//glycolysis//hypothetical protein LOC100274579 //Phosphoglycerate kinase (EC 2.7.2.3)//Phosphoglycerate kinase Fragment (EC 2.7.2.3)
1	5	84825185	C	A	0	33	33	GRMZM2G382914_T04	INTRON	-	-	//hypothetical protein LOC100274579//phosphoglycerate kinase activity//glycolysis//hypothetical protein LOC100274579 //Phosphoglycerate kinase (EC 2.7.2.3)//Phosphoglycerate kinase Fragment (EC 2.7.2.3)
1	5	84825188	T	C	0	33	33	GRMZM2G382914_T01	INTRON	-	-	//hypothetical protein LOC100274579//phosphoglycerate kinase activity//glycolysis//hypothetical protein LOC100274579 (LOC100274579), mRNA//hypothetical protein LOC100274579 //Hypothetical protein LOC100274579//Phosphoglycerate kinase (EC 2.7.2.3)//Phosphoglycerate kinase Fragment (EC 2.7.2.3)
1	5	84825188	T	C	0	33	33	GRMZM2G382914_T03	INTRON	-	-	//hypothetical protein LOC100274579//phosphoglycerate kinase activity//glycolysis//hypothetical protein LOC100274579 //Phosphoglycerate kinase (EC 2.7.2.3)//Phosphoglycerate kinase Fragment (EC 2.7.2.3)
1	5	84825188	T	C	0	33	33	GRMZM2G382914_T02	INTRON	-	-	//hypothetical protein LOC100274579//phosphoglycerate kinase activity//glycolysis//hypothetical protein LOC100274579 //Phosphoglycerate kinase (EC 2.7.2.3)//Phosphoglycerate kinase Fragment (EC 2.7.2.3)
1	5	84825188	T	C	0	33	33	GRMZM2G382914_T04	INTRON	-	-	//hypothetical protein LOC100274579//phosphoglycerate kinase activity//glycolysis//hypothetical protein LOC100274579 //Phosphoglycerate kinase (EC 2.7.2.3)//Phosphoglycerate kinase Fragment (EC 2.7.2.3)
1	5	84840473	C	T	0	44	44	GRMZM2G007372_T01	INTRON	-	-	//hypothetical protein LOC100277891//hypothetical protein LOC100277891 (LOC100277891), mRNA//hypothetical protein LOC100277891 //Hypothetical protein LOC100277891//Putative uncharacterized protein
1	5	84840494	T	A	0	38	38	GRMZM2G007372_T01	INTRON	-	-	//hypothetical protein LOC100277891//hypothetical protein LOC100277891 (LOC100277891), mRNA//hypothetical protein LOC100277891 //Hypothetical protein LOC100277891//Putative uncharacterized protein
1	5	84840559	A	G	0	60	60	GRMZM2G007372_T01	INTRON	-	-	//hypothetical protein LOC100277891//hypothetical protein LOC100277891 (LOC100277891), mRNA//hypothetical protein LOC100277891 //Hypothetical protein LOC100277891//Putative uncharacterized protein
1	5	84840688	G	A	0	88	88	GRMZM2G007372_T01	NON_SYNONYMOUS_CODING	Gat/Aat	D/N	//hypothetical protein LOC100277891//hypothetical protein LOC100277891 (LOC100277891), mRNA//hypothetical protein LOC100277891 //Hypothetical protein LOC100277891//Putative uncharacterized protein
1	5	84841046	T	G	1	30	31	GRMZM2G007372_T01	INTRON	-	-	//hypothetical protein LOC100277891//hypothetical protein LOC100277891 (LOC100277891), mRNA//hypothetical protein LOC100277891 //Hypothetical protein LOC100277891//Putative uncharacterized protein
1	5	84841218	A	G	0	41	41	GRMZM2G007372_T01	SYNONYMOUS_CODING	gcA/gcG	A/A	//hypothetical protein LOC100277891//hypothetical protein LOC100277891 (LOC100277891), mRNA//hypothetical protein LOC100277891 //Hypothetical protein LOC100277891//Putative uncharacterized protein
1	5	84841805	T	C	0	28	28	GRMZM2G007372_T01	SYNONYMOUS_CODING	tgT/tgC	C/C	//hypothetical protein LOC100277891//hypothetical protein LOC100277891 (LOC100277891), mRNA//hypothetical protein LOC100277891 //Hypothetical protein LOC100277891//Putative uncharacterized protein
1	5	84842085	A	G	3	70	73	GRMZM2G007372_T01	SYNONYMOUS_CODING	aaA/aaG	K/K	//hypothetical protein LOC100277891//hypothetical protein LOC100277891 (LOC100277891), mRNA//hypothetical protein LOC100277891 //Hypothetical protein LOC100277891//Putative uncharacterized protein
1	5	84842676	G	C	0	12	12	GRMZM2G007372_T01	SYNONYMOUS_CODING	gcG/gcC	A/A	//hypothetical protein LOC100277891//hypothetical protein LOC100277891 (LOC100277891), mRNA//hypothetical protein LOC100277891 //Hypothetical protein LOC100277891//Putative uncharacterized protein
1	5	84842713	C	A	0	14	14	GRMZM2G007372_T01	SYNONYMOUS_CODING	Cgg/Agg	R/R	//hypothetical protein LOC100277891//hypothetical protein LOC100277891 (LOC100277891), mRNA//hypothetical protein LOC100277891 //Hypothetical protein LOC100277891//Putative uncharacterized protein
1	5	84842768	T	G	0	12	12	GRMZM2G007372_T01	NON_SYNONYMOUS_CODING	aTc/aGc	I/S	//hypothetical protein LOC100277891//hypothetical protein LOC100277891 (LOC100277891), mRNA//hypothetical protein LOC100277891 //Hypothetical protein LOC100277891//Putative uncharacterized protein
0.9	5	84842803	A	C	1	14	15	GRMZM2G007372_T01	NON_SYNONYMOUS_CODING	Atg/Ctg	M/L	//hypothetical protein LOC100277891//hypothetical protein LOC100277891 (LOC100277891), mRNA//hypothetical protein LOC100277891 //Hypothetical protein LOC100277891//Putative uncharacterized protein
1	5	85354060	T	C	0	3	3	-	INTERGENIC	-	-	-
1	5	85436741	T	C	0	3	3	-	INTERGENIC	-	-	-
1	5	85572710	T	C	0	5	5	-	INTERGENIC	-	-	-
1	5	86030008	T	G	0	57	57	GRMZM2G086243_T01	INTRON	-	-	//peptidyl-prolyl cis-trans isomerase activity//structural molecule activity//protein folding
1	5	86030008	T	G	0	57	57	GRMZM2G086243_T02	INTRON	-	-	//peptidyl-prolyl cis-trans isomerase activity//structural molecule activity//protein folding
1	5	86032462	T	C	0	52	52	-	INTERGENIC	-	-	-
1	5	86032497	A	G	0	52	52	-	INTERGENIC	-	-	-
1	5	86071141	T	G	0	14	14	GRMZM2G085926_T01	UTR_5_PRIME: 60 bases from TSS	-	-	//LOC100191152//catalytic activity//biosynthetic process//nucleotidyltransferase activity//LOC100191152 (umc2734), mRNA//hypothetical protein LOC100191152 //Choline-phosphate cytidylyltransferase BPutative uncharacterized protein ;//Putative uncharacterized protein
1	5	86071141	T	G	0	14	14	GRMZM2G085926_T02	UTR_5_PRIME: 60 bases from TSS	-	-	//LOC100191152//catalytic activity//biosynthetic process//nucleotidyltransferase activity//hypothetical protein LOC100191152 //Choline-phosphate cytidylyltransferase BPutative uncharacterized protein ;//Putative uncharacterized protein
1	5	86071141	T	G	0	14	14	GRMZM2G085926_T03	UTR_5_PRIME: 60 bases from TSS	-	-	//Hypothetical protein LOC100275722//Putative uncharacterized protein
1	5	86129481	A	G	0	10	10	-	INTERGENIC	-	-	-
1	5	86129899	T	C	0	13	13	-	INTERGENIC	-	-	-
1	5	86130212	T	C	0	6	6	-	INTERGENIC	-	-	-
1	5	86130456	T	C	0	6	6	-	INTERGENIC	-	-	-
1	5	86143867	T	C	0	16	16	GRMZM2G082683_T02	INTRON	-	-	//hypothetical protein LOC100382848//hypothetical protein LOC100382848 (LOC100382848), mRNA//hypothetical protein LOC100382848 //Putative uncharacterized protein
1	5	86143867	T	C	0	16	16	GRMZM2G082683_T03	INTRON	-	-	//RNA binding
1	5	86143867	T	C	0	16	16	GRMZM2G082683_T01	INTRON	-	-	//RNA binding
1	5	86185097	A	G	1	57	58	-	INTERGENIC	-	-	-
1	5	86187647	T	C	0	22	22	GRMZM2G128114_T03	INTRON	-	-	//succinate semialdehyde dehydrogenase//metabolic process//oxidoreductase activity//oxidoreductase activity, acting on the aldehyde or oxo group of donors, NAD or NADP as acceptor//oxidation reduction//succinate semialdehyde dehydrogenase (LOC100280779), mRNA//succinate semialdehyde dehydrogenase //Succinate semialdehyde dehydrogenase//Succinate semialdehyde dehydrogenase
1	5	86187647	T	C	0	22	22	GRMZM2G128114_T02	INTRON	-	-	//metabolic process//oxidoreductase activity//oxidoreductase activity, acting on the aldehyde or oxo group of donors, NAD or NADP as acceptor//oxidation reduction
1	5	86187647	T	C	0	22	22	GRMZM2G128114_T01	INTRON	-	-	//succinate semialdehyde dehydrogenase//metabolic process//oxidoreductase activity//oxidoreductase activity, acting on the aldehyde or oxo group of donors, NAD or NADP as acceptor//oxidation reduction//succinate semialdehyde dehydrogenase //Succinate semialdehyde dehydrogenase
1	5	86246118	T	C	0	3	3	-	INTERGENIC	-	-	-
1	5	86325290	C	T	0	3	3	-	INTERGENIC	-	-	-
1	5	86337704	T	C	0	25	25	AC183817.2_FGT002	INTRON	-	-	//alpha1-adrenergic receptor activity//G-protein coupled receptor protein signaling pathway//integral to membrane
1	5	86337906	T	C	1	100	101	AC183817.2_FGT002	NON_SYNONYMOUS_CODING	aTa/aCa	I/T	//alpha1-adrenergic receptor activity//G-protein coupled receptor protein signaling pathway//integral to membrane
1	5	86337908	G	A	1	99	100	AC183817.2_FGT002	NON_SYNONYMOUS_CODING	Gtg/Atg	V/M	//alpha1-adrenergic receptor activity//G-protein coupled receptor protein signaling pathway//integral to membrane
1	5	86337915	C	T	1	104	105	AC183817.2_FGT002	NON_SYNONYMOUS_CODING	gCc/gTc	A/V	//alpha1-adrenergic receptor activity//G-protein coupled receptor protein signaling pathway//integral to membrane
1	5	86337927	A	T	1	101	102	AC183817.2_FGT002	NON_SYNONYMOUS_CODING	gAt/gTt	D/V	//alpha1-adrenergic receptor activity//G-protein coupled receptor protein signaling pathway//integral to membrane
1	5	86338003	A	C	1	89	90	AC183817.2_FGT002	NON_SYNONYMOUS_CODING	caA/caC	Q/H	//alpha1-adrenergic receptor activity//G-protein coupled receptor protein signaling pathway//integral to membrane
1	5	86338247	C	T	1	32	33	AC183817.2_FGT002	NON_SYNONYMOUS_CODING	aCa/aTa	T/I	//alpha1-adrenergic receptor activity//G-protein coupled receptor protein signaling pathway//integral to membrane
1	5	86338339	T	G	0	32	32	AC183817.2_FGT002	NON_SYNONYMOUS_CODING	Tgt/Ggt	C/G	//alpha1-adrenergic receptor activity//G-protein coupled receptor protein signaling pathway//integral to membrane
1	5	86338430	T	G	0	38	38	AC183817.2_FGT002	NON_SYNONYMOUS_CODING	aTc/aGc	I/S	//alpha1-adrenergic receptor activity//G-protein coupled receptor protein signaling pathway//integral to membrane
1	5	86338651	T	C	2	82	84	AC183817.2_FGT002	SYNONYMOUS_CODING	Ttg/Ctg	L/L	//alpha1-adrenergic receptor activity//G-protein coupled receptor protein signaling pathway//integral to membrane
1	5	86338763	C	T	1	60	61	AC183817.2_FGT002	NON_SYNONYMOUS_CODING	gCt/gTt	A/V	//alpha1-adrenergic receptor activity//G-protein coupled receptor protein signaling pathway//integral to membrane
0.6	5	86939146	T	C	5	8	13	-	INTERGENIC	-	-	-
0.6	5	86939161	G	C	5	8	13	-	INTERGENIC	-	-	-
1	5	87113569	T	A	0	38	38	GRMZM2G098904_T02	UTR_5_PRIME: 717 bases from TSS	-	-	//transcription factor activity//nucleus//regulation of transcription, DNA-dependent//sequence-specific DNA binding//protein dimerization activity
1	5	87113569	T	A	0	38	38	GRMZM2G098904_T01	INTRON	-	-	//LOC100192650//transcription factor activity//nucleus//regulation of transcription, DNA-dependent//sequence-specific DNA binding//protein dimerization activity//LOC100192650 (pco121063), mRNA//hypothetical protein LOC100192650 //Putative uncharacterized protein //BZO2H2
1	5	87122455	A	G	1	74	75	GRMZM2G098857_T02	UTR_5_PRIME: 13 bases from TSS	-	-	//NudC domain-containing protein 2
1	5	87122455	A	G	1	74	75	GRMZM2G098857_T03	UTR_5_PRIME: 13 bases from TSS	-	-	-
1	5	87122455	A	G	1	74	75	GRMZM2G098857_T04	UTR_5_PRIME: 205 bases from TSS	-	-	-
1	5	87122455	A	G	1	74	75	GRMZM2G098857_T01	UTR_5_PRIME: 13 bases from TSS	-	-	//nudC domain-containing protein 2//LOC100285142//nudC domain-containing protein 2 (LOC100283235), mRNA//LOC100285142 (pco073370), mRNA//nudC domain-containing protein 2 //LOC100285142 //NudC domain-containing protein 2//NudC domain-containing protein 2
0.9	5	87407550	T	C	3	20	23	GRMZM2G138505_T01	INTRON	-	-	//hypothetical protein LOC100382404//hypothetical protein LOC100382404 (LOC100382404), mRNA//hypothetical protein LOC100382404 //Hypothetical protein LOC100382404//Putative uncharacterized protein
1	5	87465087	A	G	0	5	5	-	INTERGENIC	-	-	-
1	5	87494452	A	G	0	8	8	-	INTERGENIC	-	-	-
1	5	87722010	T	C	0	13	13	GRMZM2G146614_T01	NON_SYNONYMOUS_CODING	cAc/cGc	H/R	//B-box zinc finger family protein//intracellular//zinc ion binding//B-box zinc finger family protein (LOC100281064), mRNA//B-box zinc finger family protein
1	5	87783343	A	C	0	26	26	GRMZM2G335638_T01	INTRON	-	-	//hypothetical protein LOC100383536//protein kinase activity//protein serine/threonine kinase activity//structural molecule activity//protein binding//ATP binding//protein amino acid phosphorylation//cell adhesion//actin cytoskeleton//hypothetical protein LOC100383536 (LOC100383536), mRNA//hypothetical protein LOC100383536 //Hypothetical protein LOC100383536//Putative uncharacterized protein
1	5	87783375	C	T	0	29	29	GRMZM2G335638_T01	INTRON	-	-	//hypothetical protein LOC100383536//protein kinase activity//protein serine/threonine kinase activity//structural molecule activity//protein binding//ATP binding//protein amino acid phosphorylation//cell adhesion//actin cytoskeleton//hypothetical protein LOC100383536 (LOC100383536), mRNA//hypothetical protein LOC100383536 //Hypothetical protein LOC100383536//Putative uncharacterized protein
1	5	87785460	C	T	0	90	90	GRMZM2G335638_T01	INTRON	-	-	//hypothetical protein LOC100383536//protein kinase activity//protein serine/threonine kinase activity//structural molecule activity//protein binding//ATP binding//protein amino acid phosphorylation//cell adhesion//actin cytoskeleton//hypothetical protein LOC100383536 (LOC100383536), mRNA//hypothetical protein LOC100383536 //Hypothetical protein LOC100383536//Putative uncharacterized protein
1	5	87786314	C	A	1	101	102	GRMZM2G335638_T01	NON_SYNONYMOUS_CODING	Gca/Tca	A/S	//hypothetical protein LOC100383536//protein kinase activity//protein serine/threonine kinase activity//structural molecule activity//protein binding//ATP binding//protein amino acid phosphorylation//cell adhesion//actin cytoskeleton//hypothetical protein LOC100383536 (LOC100383536), mRNA//hypothetical protein LOC100383536 //Hypothetical protein LOC100383536//Putative uncharacterized protein
1	5	87790055	G	A	0	4	4	GRMZM2G335638_T01	INTRON	-	-	//hypothetical protein LOC100383536//protein kinase activity//protein serine/threonine kinase activity//structural molecule activity//protein binding//ATP binding//protein amino acid phosphorylation//cell adhesion//actin cytoskeleton//hypothetical protein LOC100383536 (LOC100383536), mRNA//hypothetical protein LOC100383536 //Hypothetical protein LOC100383536//Putative uncharacterized protein
1	5	87790229	C	T	0	23	23	GRMZM2G335638_T01	UTR_5_PRIME: 16 bases from TSS	-	-	//hypothetical protein LOC100383536//protein kinase activity//protein serine/threonine kinase activity//structural molecule activity//protein binding//ATP binding//protein amino acid phosphorylation//cell adhesion//actin cytoskeleton//hypothetical protein LOC100383536 (LOC100383536), mRNA//hypothetical protein LOC100383536 //Hypothetical protein LOC100383536//Putative uncharacterized protein
1	5	87790260	G	A	0	27	27	GRMZM2G335638_T01	UTR_5_PRIME: 47 bases from TSS	-	-	//hypothetical protein LOC100383536//protein kinase activity//protein serine/threonine kinase activity//structural molecule activity//protein binding//ATP binding//protein amino acid phosphorylation//cell adhesion//actin cytoskeleton//hypothetical protein LOC100383536 (LOC100383536), mRNA//hypothetical protein LOC100383536 //Hypothetical protein LOC100383536//Putative uncharacterized protein
1	5	87790260	G	A	0	27	27	GRMZM2G335638_T01	START_GAINED: TTG	-	-	//hypothetical protein LOC100383536//protein kinase activity//protein serine/threonine kinase activity//structural molecule activity//protein binding//ATP binding//protein amino acid phosphorylation//cell adhesion//actin cytoskeleton//hypothetical protein LOC100383536 (LOC100383536), mRNA//hypothetical protein LOC100383536 //Hypothetical protein LOC100383536//Putative uncharacterized protein
1	5	87790274	C	G	0	31	31	GRMZM2G335638_T01	UTR_5_PRIME: 61 bases from TSS	-	-	//hypothetical protein LOC100383536//protein kinase activity//protein serine/threonine kinase activity//structural molecule activity//protein binding//ATP binding//protein amino acid phosphorylation//cell adhesion//actin cytoskeleton//hypothetical protein LOC100383536 (LOC100383536), mRNA//hypothetical protein LOC100383536 //Hypothetical protein LOC100383536//Putative uncharacterized protein
1	5	88047269	T	A	0	13	13	GRMZM2G536238_T01	NON_SYNONYMOUS_CODING	gAc/gTc	D/V	-
1	5	88047318	C	T	0	12	12	GRMZM2G536238_T01	NON_SYNONYMOUS_CODING	Gct/Act	A/T	-
1	5	88047338	G	C	0	12	12	GRMZM2G536238_T01	NON_SYNONYMOUS_CODING	gCg/gGg	A/G	-
1	5	88047491	C	T	0	16	16	GRMZM2G536238_T01	NON_SYNONYMOUS_CODING	gGc/gAc	G/D	-
1	5	88047656	A	C	0	11	11	GRMZM2G536238_T01	UTR_5_PRIME: 71 bases from TSS	-	-	-
1	5	88195991	C	T	0	125	125	GRMZM5G893864_T01	INTRON	-	-	//ATP binding//ATP biosynthetic process//cation transport//ATPase activity, coupled to transmembrane movement of ions, phosphorylative mechanism//membrane//TSA: Zea mays contig38042, mRNA sequence
1	5	88218734	A	G	1	39	40	GRMZM2G115280_T01	INTRON	-	-	//Clone 1579445 mRNA sequence
1	5	88249355	G	A	0	19	19	GRMZM2G115280_T01	INTRON	-	-	//Clone 1579445 mRNA sequence
1	5	88249438	C	T	0	11	11	GRMZM2G115280_T01	UTR_5_PRIME: 168 bases from TSS	-	-	//Clone 1579445 mRNA sequence
1	5	88249451	C	T	0	14	14	GRMZM2G115280_T01	UTR_5_PRIME: 181 bases from TSS	-	-	//Clone 1579445 mRNA sequence
0.9	5	88249503	G	A	1	14	15	GRMZM2G115280_T01	UTR_5_PRIME: 233 bases from TSS	-	-	//Clone 1579445 mRNA sequence
0.9	5	88249503	G	A	1	14	15	GRMZM2G115280_T01	START_GAINED: CTG	-	-	//Clone 1579445 mRNA sequence
1	5	88346632	G	A	0	3	3	-	INTERGENIC	-	-	-
1	5	88403391	G	A	0	4	4	-	INTERGENIC	-	-	-
1	5	88403398	G	T	0	3	3	-	INTERGENIC	-	-	-
1	5	88420516	T	C	0	3	3	-	INTERGENIC	-	-	-
1	5	88544444	G	A	0	3	3	-	INTERGENIC	-	-	-
1	5	88658854	C	G	0	76	76	GRMZM2G109818_T01	UTR_3_PRIME: 33 bases from CDS	-	-	//LOC100283381//LOC100283381 (cl9166_1), mRNA//LOC100283381 //Sad1-unc84-like protein
1	5	88791668	G	A	0	27	27	GRMZM2G111136_T01	EXON: Exon_chromosome_5_88791487_88792359	-	-	//SBP-domain protein1//DNA binding//nucleus//homoiothermy//ice binding//response to freezing//SBP-domain protein1 (sbp1), mRNA//SBP-domain protein1 //SBP-domain protein 1
1	5	88791668	G	A	0	27	27	GRMZM2G111136_T02	EXON: Exon_chromosome_5_88791487_88792359	-	-	//DNA binding//nucleus//SBP-domain protein1//SBP-domain protein 1
1	5	88791716	A	C	0	30	30	GRMZM2G111136_T01	EXON: Exon_chromosome_5_88791487_88792359	-	-	//SBP-domain protein1//DNA binding//nucleus//homoiothermy//ice binding//response to freezing//SBP-domain protein1 (sbp1), mRNA//SBP-domain protein1 //SBP-domain protein 1
1	5	88791716	A	C	0	30	30	GRMZM2G111136_T02	EXON: Exon_chromosome_5_88791487_88792359	-	-	//DNA binding//nucleus//SBP-domain protein1//SBP-domain protein 1
0.9	5	88864113	A	G	1	11	12	-	INTERGENIC	-	-	-
1	5	88864158	G	C	0	6	6	-	INTERGENIC	-	-	-
1	5	88897839	A	C	0	40	40	-	INTERGENIC	-	-	-
1	5	89018756	A	G	0	3	3	-	INTERGENIC	-	-	-
1	5	89019603	A	G	0	49	49	-	INTERGENIC	-	-	-
1	5	89156297	G	T	1	40	41	GRMZM2G075333_T01	EXON: Exon_chromosome_5_89156037_89156855	-	-	//LOC542166//product:4-coumarate coenzyme A ligase//catalytic activity//metabolic process//LOC542166 (pco063262), mRNA//LOC542166 //Putative uncharacterized protein //4-coumarate coenzyme A ligase
1	5	89156540	C	T	0	47	47	GRMZM2G075333_T01	EXON: Exon_chromosome_5_89156037_89156855	-	-	//LOC542166//product:4-coumarate coenzyme A ligase//catalytic activity//metabolic process//LOC542166 (pco063262), mRNA//LOC542166 //Putative uncharacterized protein //4-coumarate coenzyme A ligase
1	5	89156565	A	G	0	56	56	GRMZM2G075333_T01	EXON: Exon_chromosome_5_89156037_89156855	-	-	//LOC542166//product:4-coumarate coenzyme A ligase//catalytic activity//metabolic process//LOC542166 (pco063262), mRNA//LOC542166 //Putative uncharacterized protein //4-coumarate coenzyme A ligase
0.9	5	89156959	T	G	1	6	7	-	INTERGENIC	-	-	-
1	5	89287893	A	C	0	24	24	GRMZM2G134528_T01	SYNONYMOUS_CODING	tcA/tcC	S/S	-
1	5	89409639	C	G	0	34	34	GRMZM2G150864_T01	EXON: Exon_chromosome_5_89409390_89409767	-	-	-
1	5	89409639	C	G	0	34	34	GRMZM2G150864_T02	EXON: Exon_chromosome_5_89409390_89409767	-	-	//membrane protein//membrane protein (LOC100285729), mRNA//membrane protein //UPF0497 membrane protein 10
1	5	89454433	G	A	0	45	45	-	INTERGENIC	-	-	-
1	5	89454499	A	C	0	28	28	-	INTERGENIC	-	-	-
1	5	89454512	A	T	0	26	26	-	INTERGENIC	-	-	-
1	5	89454586	G	A	0	17	17	-	INTERGENIC	-	-	-
1	5	89715623	A	G	1	40	41	GRMZM2G148772_T01	EXON: Exon_chromosome_5_89715489_89716192	-	-	//histamine receptor activity//intracellular//G-protein coupled receptor protein signaling pathway//zinc ion binding//integral to membrane//TSA: Zea mays contig62726, mRNA sequence//TSA: Zea mays contig30451, mRNA sequence//Transcribed locus, moderately similar to XP_002451648.1 hypothetical protein SORBIDRAFT_04g005250 [Sorghum bicolor]
1	5	89860445	T	C	0	41	41	GRMZM2G131638_T01	INTRON	-	-	//Full-length cDNA clone ZM_BFb0203H07
1	5	89862223	A	G	0	69	69	GRMZM2G131638_T01	SYNONYMOUS_CODING	agT/agC	S/S	//Full-length cDNA clone ZM_BFb0203H07
1	5	89862370	C	T	1	87	88	GRMZM2G131638_T01	SYNONYMOUS_CODING	ttG/ttA	L/L	//Full-length cDNA clone ZM_BFb0203H07
1	5	89862571	C	T	2	52	54	GRMZM2G131638_T01	SYNONYMOUS_CODING	gtG/gtA	V/V	//Full-length cDNA clone ZM_BFb0203H07
1	5	89862586	T	C	2	49	51	GRMZM2G131638_T01	SYNONYMOUS_CODING	ccA/ccG	P/P	//Full-length cDNA clone ZM_BFb0203H07
1	5	89862613	C	T	2	50	52	GRMZM2G131638_T01	SYNONYMOUS_CODING	ctG/ctA	L/L	//Full-length cDNA clone ZM_BFb0203H07
1	5	89862652	T	C	1	48	49	GRMZM2G131638_T01	SYNONYMOUS_CODING	aaA/aaG	K/K	//Full-length cDNA clone ZM_BFb0203H07
1	5	89862661	C	T	1	51	52	GRMZM2G131638_T01	SYNONYMOUS_CODING	tcG/tcA	S/S	//Full-length cDNA clone ZM_BFb0203H07
1	5	89862871	C	A	1	58	59	GRMZM2G131638_T01	SYNONYMOUS_CODING	cgG/cgT	R/R	//Full-length cDNA clone ZM_BFb0203H07
1	5	89862985	A	G	0	59	59	GRMZM2G131638_T01	SYNONYMOUS_CODING	ttT/ttC	F/F	//Full-length cDNA clone ZM_BFb0203H07
1	5	89863132	A	G	0	46	46	GRMZM2G131638_T01	SYNONYMOUS_CODING	cgT/cgC	R/R	//Full-length cDNA clone ZM_BFb0203H07
1	5	89863373	A	G	0	35	35	GRMZM2G131638_T01	NON_SYNONYMOUS_CODING	cTc/cCc	L/P	//Full-length cDNA clone ZM_BFb0203H07
1	5	90341921	G	A	0	19	19	GRMZM2G083526_T02	INTRON	-	-	//hypothetical protein LOC100280351//hypothetical protein LOC100280351 (LOC100280351), mRNA//hypothetical protein LOC100280351 //TSA: Zea mays contig58597, mRNA sequence//Hypothetical protein LOC100280351//Putative uncharacterized protein
1	5	90341921	G	A	0	19	19	GRMZM2G083526_T01	INTRON	-	-	//hypothetical protein LOC100280351//iron ion binding//endoplasmic reticulum//fatty acid biosynthetic process//oxidoreductase activity//oxidation reduction//hypothetical protein LOC100280351 //TSA: Zea mays contig58597, mRNA sequence//TSA: Zea mays contig10522, mRNA sequence//Putative uncharacterized protein
1	5	90341967	C	T	0	17	17	GRMZM2G083526_T02	INTRON	-	-	//hypothetical protein LOC100280351//hypothetical protein LOC100280351 (LOC100280351), mRNA//hypothetical protein LOC100280351 //TSA: Zea mays contig58597, mRNA sequence//Hypothetical protein LOC100280351//Putative uncharacterized protein
1	5	90341967	C	T	0	17	17	GRMZM2G083526_T01	INTRON	-	-	//hypothetical protein LOC100280351//iron ion binding//endoplasmic reticulum//fatty acid biosynthetic process//oxidoreductase activity//oxidation reduction//hypothetical protein LOC100280351 //TSA: Zea mays contig58597, mRNA sequence//TSA: Zea mays contig10522, mRNA sequence//Putative uncharacterized protein
1	5	90341996	C	T	0	12	12	GRMZM2G083526_T02	INTRON	-	-	//hypothetical protein LOC100280351//hypothetical protein LOC100280351 (LOC100280351), mRNA//hypothetical protein LOC100280351 //TSA: Zea mays contig58597, mRNA sequence//Hypothetical protein LOC100280351//Putative uncharacterized protein
1	5	90341996	C	T	0	12	12	GRMZM2G083526_T01	INTRON	-	-	//hypothetical protein LOC100280351//iron ion binding//endoplasmic reticulum//fatty acid biosynthetic process//oxidoreductase activity//oxidation reduction//hypothetical protein LOC100280351 //TSA: Zea mays contig58597, mRNA sequence//TSA: Zea mays contig10522, mRNA sequence//Putative uncharacterized protein
1	5	90342016	T	C	0	16	16	GRMZM2G083526_T02	INTRON	-	-	//hypothetical protein LOC100280351//hypothetical protein LOC100280351 (LOC100280351), mRNA//hypothetical protein LOC100280351 //TSA: Zea mays contig58597, mRNA sequence//Hypothetical protein LOC100280351//Putative uncharacterized protein
1	5	90342016	T	C	0	16	16	GRMZM2G083526_T01	INTRON	-	-	//hypothetical protein LOC100280351//iron ion binding//endoplasmic reticulum//fatty acid biosynthetic process//oxidoreductase activity//oxidation reduction//hypothetical protein LOC100280351 //TSA: Zea mays contig58597, mRNA sequence//TSA: Zea mays contig10522, mRNA sequence//Putative uncharacterized protein
1	5	90342188	T	C	0	20	20	GRMZM2G083526_T02	UTR_5_PRIME: 1558 bases from TSS	-	-	//hypothetical protein LOC100280351//hypothetical protein LOC100280351 (LOC100280351), mRNA//hypothetical protein LOC100280351 //TSA: Zea mays contig58597, mRNA sequence//Hypothetical protein LOC100280351//Putative uncharacterized protein
1	5	90342188	T	C	0	20	20	GRMZM2G083526_T02	START_GAINED: CTG	-	-	//hypothetical protein LOC100280351//hypothetical protein LOC100280351 (LOC100280351), mRNA//hypothetical protein LOC100280351 //TSA: Zea mays contig58597, mRNA sequence//Hypothetical protein LOC100280351//Putative uncharacterized protein
1	5	90342188	T	C	0	20	20	GRMZM2G083526_T01	SYNONYMOUS_CODING	Ttg/Ctg	L/L	//hypothetical protein LOC100280351//iron ion binding//endoplasmic reticulum//fatty acid biosynthetic process//oxidoreductase activity//oxidation reduction//hypothetical protein LOC100280351 //TSA: Zea mays contig58597, mRNA sequence//TSA: Zea mays contig10522, mRNA sequence//Putative uncharacterized protein
1	5	90342223	A	G	0	29	29	GRMZM2G083526_T02	UTR_5_PRIME: 1523 bases from TSS	-	-	//hypothetical protein LOC100280351//hypothetical protein LOC100280351 (LOC100280351), mRNA//hypothetical protein LOC100280351 //TSA: Zea mays contig58597, mRNA sequence//Hypothetical protein LOC100280351//Putative uncharacterized protein
1	5	90342223	A	G	0	29	29	GRMZM2G083526_T01	SYNONYMOUS_CODING	caA/caG	Q/Q	//hypothetical protein LOC100280351//iron ion binding//endoplasmic reticulum//fatty acid biosynthetic process//oxidoreductase activity//oxidation reduction//hypothetical protein LOC100280351 //TSA: Zea mays contig58597, mRNA sequence//TSA: Zea mays contig10522, mRNA sequence//Putative uncharacterized protein
1	5	90343657	A	G	0	16	16	GRMZM2G083526_T02	UTR_5_PRIME: 89 bases from TSS	-	-	//hypothetical protein LOC100280351//hypothetical protein LOC100280351 (LOC100280351), mRNA//hypothetical protein LOC100280351 //TSA: Zea mays contig58597, mRNA sequence//Hypothetical protein LOC100280351//Putative uncharacterized protein
1	5	90343657	A	G	0	16	16	GRMZM2G083526_T01	INTRON	-	-	//hypothetical protein LOC100280351//iron ion binding//endoplasmic reticulum//fatty acid biosynthetic process//oxidoreductase activity//oxidation reduction//hypothetical protein LOC100280351 //TSA: Zea mays contig58597, mRNA sequence//TSA: Zea mays contig10522, mRNA sequence//Putative uncharacterized protein
1	5	90346594	G	A	0	43	43	GRMZM2G083526_T02	SYNONYMOUS_CODING	ccG/ccA	P/P	//hypothetical protein LOC100280351//hypothetical protein LOC100280351 (LOC100280351), mRNA//hypothetical protein LOC100280351 //TSA: Zea mays contig58597, mRNA sequence//Hypothetical protein LOC100280351//Putative uncharacterized protein
1	5	90346594	G	A	0	43	43	GRMZM2G083526_T01	SYNONYMOUS_CODING	ccG/ccA	P/P	//hypothetical protein LOC100280351//iron ion binding//endoplasmic reticulum//fatty acid biosynthetic process//oxidoreductase activity//oxidation reduction//hypothetical protein LOC100280351 //TSA: Zea mays contig58597, mRNA sequence//TSA: Zea mays contig10522, mRNA sequence//Putative uncharacterized protein
1	5	90346603	C	T	0	42	42	GRMZM2G083526_T02	SYNONYMOUS_CODING	cgC/cgT	R/R	//hypothetical protein LOC100280351//hypothetical protein LOC100280351 (LOC100280351), mRNA//hypothetical protein LOC100280351 //TSA: Zea mays contig58597, mRNA sequence//Hypothetical protein LOC100280351//Putative uncharacterized protein
1	5	90346603	C	T	0	42	42	GRMZM2G083526_T01	SYNONYMOUS_CODING	cgC/cgT	R/R	//hypothetical protein LOC100280351//iron ion binding//endoplasmic reticulum//fatty acid biosynthetic process//oxidoreductase activity//oxidation reduction//hypothetical protein LOC100280351 //TSA: Zea mays contig58597, mRNA sequence//TSA: Zea mays contig10522, mRNA sequence//Putative uncharacterized protein
1	5	90817562	T	C	0	59	59	AC185281.5_FGT006	NON_SYNONYMOUS_CODING	aTg/aCg	M/T	-
1	5	90817584	T	C	0	63	63	AC185281.5_FGT006	SYNONYMOUS_CODING	ggT/ggC	G/G	-
1	5	90818067	A	G	0	42	42	AC185281.5_FGT006	INTRON	-	-	-
1	5	90818117	A	G	0	59	59	AC185281.5_FGT006	INTRON	-	-	-
1	5	90818175	A	G	0	62	62	AC185281.5_FGT006	INTRON	-	-	-
1	5	90859140	A	G	0	17	17	GRMZM2G363982_T01	EXON: Exon_chromosome_5_90859111_90860002	-	-	//hypothetical protein LOC100191343//hypothetical protein LOC100276544//integral to membrane//hypothetical protein LOC100191343 (LOC100191343), mRNA//hypothetical protein LOC100276544 (LOC100276544), mRNA//hypothetical protein LOC100191343 //hypothetical protein LOC100276544 //Hypothetical protein LOC100276544//Putative uncharacterized protein
1	5	90859150	A	G	0	18	18	GRMZM2G363982_T01	EXON: Exon_chromosome_5_90859111_90860002	-	-	//hypothetical protein LOC100191343//hypothetical protein LOC100276544//integral to membrane//hypothetical protein LOC100191343 (LOC100191343), mRNA//hypothetical protein LOC100276544 (LOC100276544), mRNA//hypothetical protein LOC100191343 //hypothetical protein LOC100276544 //Hypothetical protein LOC100276544//Putative uncharacterized protein
1	5	90859552	A	C	0	47	47	GRMZM2G363982_T01	EXON: Exon_chromosome_5_90859111_90860002	-	-	//hypothetical protein LOC100191343//hypothetical protein LOC100276544//integral to membrane//hypothetical protein LOC100191343 (LOC100191343), mRNA//hypothetical protein LOC100276544 (LOC100276544), mRNA//hypothetical protein LOC100191343 //hypothetical protein LOC100276544 //Hypothetical protein LOC100276544//Putative uncharacterized protein
1	5	90859562	T	C	0	48	48	GRMZM2G363982_T01	EXON: Exon_chromosome_5_90859111_90860002	-	-	//hypothetical protein LOC100191343//hypothetical protein LOC100276544//integral to membrane//hypothetical protein LOC100191343 (LOC100191343), mRNA//hypothetical protein LOC100276544 (LOC100276544), mRNA//hypothetical protein LOC100191343 //hypothetical protein LOC100276544 //Hypothetical protein LOC100276544//Putative uncharacterized protein
1	5	91265409	C	T	2	90	92	GRMZM2G119571_T01	SYNONYMOUS_CODING	gaG/gaA	E/E	//hypothetical protein LOC100383018//hypothetical protein LOC100383018 (LOC100383018), mRNA//hypothetical protein LOC100383018 //Hypothetical protein LOC100383018//Putative uncharacterized protein
1	5	91266229	A	T	2	86	88	GRMZM2G119571_T01	NON_SYNONYMOUS_CODING	aTg/aAg	M/K	//hypothetical protein LOC100383018//hypothetical protein LOC100383018 (LOC100383018), mRNA//hypothetical protein LOC100383018 //Hypothetical protein LOC100383018//Putative uncharacterized protein
1	5	91268644	G	A	0	28	28	GRMZM2G119571_T01	NON_SYNONYMOUS_CODING	Cat/Tat	H/Y	//hypothetical protein LOC100383018//hypothetical protein LOC100383018 (LOC100383018), mRNA//hypothetical protein LOC100383018 //Hypothetical protein LOC100383018//Putative uncharacterized protein
1	5	91268778	T	A	0	48	48	GRMZM2G119571_T01	NON_SYNONYMOUS_CODING	cAg/cTg	Q/L	//hypothetical protein LOC100383018//hypothetical protein LOC100383018 (LOC100383018), mRNA//hypothetical protein LOC100383018 //Hypothetical protein LOC100383018//Putative uncharacterized protein
1	5	91268883	G	C	0	62	62	GRMZM2G119571_T01	NON_SYNONYMOUS_CODING	gCa/gGa	A/G	//hypothetical protein LOC100383018//hypothetical protein LOC100383018 (LOC100383018), mRNA//hypothetical protein LOC100383018 //Hypothetical protein LOC100383018//Putative uncharacterized protein
1	5	91269570	C	A	0	64	64	GRMZM2G119571_T01	UTR_5_PRIME: 197 bases from TSS	-	-	//hypothetical protein LOC100383018//hypothetical protein LOC100383018 (LOC100383018), mRNA//hypothetical protein LOC100383018 //Hypothetical protein LOC100383018//Putative uncharacterized protein
1	5	91269834	A	G	0	52	52	-	INTERGENIC	-	-	-
1	5	91345064	C	G	0	24	24	GRMZM2G133308_T01	INTRON	-	-	//nucleic acid binding//RNA binding//RNA processing
1	5	91345064	C	G	0	24	24	GRMZM2G133308_T02	INTRON	-	-	//nucleic acid binding//RNA binding//RNA processing
1	5	91345393	T	C	2	71	73	GRMZM2G133308_T01	INTRON	-	-	//nucleic acid binding//RNA binding//RNA processing
1	5	91345393	T	C	2	71	73	GRMZM2G133308_T02	INTRON	-	-	//nucleic acid binding//RNA binding//RNA processing
1	5	91345463	T	C	1	83	84	GRMZM2G133308_T01	INTRON	-	-	//nucleic acid binding//RNA binding//RNA processing
1	5	91345463	T	C	1	83	84	GRMZM2G133308_T02	INTRON	-	-	//nucleic acid binding//RNA binding//RNA processing
1	5	91356787	G	A	0	14	14	GRMZM2G133308_T01	INTRON	-	-	//nucleic acid binding//RNA binding//RNA processing
1	5	91356787	G	A	0	14	14	GRMZM2G133308_T02	INTRON	-	-	//nucleic acid binding//RNA binding//RNA processing
1	5	91356835	G	A	0	20	20	GRMZM2G133308_T01	INTRON	-	-	//nucleic acid binding//RNA binding//RNA processing
1	5	91356835	G	A	0	20	20	GRMZM2G133308_T02	INTRON	-	-	//nucleic acid binding//RNA binding//RNA processing
1	5	91356884	T	C	0	20	20	GRMZM2G133308_T01	INTRON	-	-	//nucleic acid binding//RNA binding//RNA processing
1	5	91356884	T	C	0	20	20	GRMZM2G133308_T02	INTRON	-	-	//nucleic acid binding//RNA binding//RNA processing
1	5	91356942	T	C	0	14	14	GRMZM2G133308_T01	INTRON	-	-	//nucleic acid binding//RNA binding//RNA processing
1	5	91356942	T	C	0	14	14	GRMZM2G133308_T02	INTRON	-	-	//nucleic acid binding//RNA binding//RNA processing
1	5	91360209	G	A	0	136	136	GRMZM5G832138_T01	EXON: Exon_chromosome_5_91359475_91360242	-	-	//hypothetical protein LOC100304259//hypothetical protein LOC100304259 (LOC100304259), mRNA//hypothetical protein LOC100304259 //Hypothetical protein LOC100304259//Putative uncharacterized protein
1	5	91360209	G	A	0	136	136	GRMZM5G832138_T02	EXON: Exon_chromosome_5_91359475_91360242	-	-	-
1	5	91360343	G	T	0	61	61	GRMZM5G832138_T01	INTRON	-	-	//hypothetical protein LOC100304259//hypothetical protein LOC100304259 (LOC100304259), mRNA//hypothetical protein LOC100304259 //Hypothetical protein LOC100304259//Putative uncharacterized protein
1	5	91360343	G	T	0	61	61	GRMZM5G832138_T02	INTRON	-	-	-
1	5	91360359	A	G	0	57	57	GRMZM5G832138_T01	INTRON	-	-	//hypothetical protein LOC100304259//hypothetical protein LOC100304259 (LOC100304259), mRNA//hypothetical protein LOC100304259 //Hypothetical protein LOC100304259//Putative uncharacterized protein
1	5	91360359	A	G	0	57	57	GRMZM5G832138_T02	INTRON	-	-	-
1	5	91360364	G	C	1	55	56	GRMZM5G832138_T01	INTRON	-	-	//hypothetical protein LOC100304259//hypothetical protein LOC100304259 (LOC100304259), mRNA//hypothetical protein LOC100304259 //Hypothetical protein LOC100304259//Putative uncharacterized protein
1	5	91360364	G	C	1	55	56	GRMZM5G832138_T02	INTRON	-	-	-
1	5	91360947	C	G	0	82	82	GRMZM5G832138_T01	EXON: Exon_chromosome_5_91360909_91361490	-	-	//hypothetical protein LOC100304259//hypothetical protein LOC100304259 (LOC100304259), mRNA//hypothetical protein LOC100304259 //Hypothetical protein LOC100304259//Putative uncharacterized protein
1	5	91360977	G	C	0	93	93	GRMZM5G832138_T01	EXON: Exon_chromosome_5_91360909_91361490	-	-	//hypothetical protein LOC100304259//hypothetical protein LOC100304259 (LOC100304259), mRNA//hypothetical protein LOC100304259 //Hypothetical protein LOC100304259//Putative uncharacterized protein
1	5	91361040	A	T	0	103	103	GRMZM5G832138_T01	EXON: Exon_chromosome_5_91360909_91361490	-	-	//hypothetical protein LOC100304259//hypothetical protein LOC100304259 (LOC100304259), mRNA//hypothetical protein LOC100304259 //Hypothetical protein LOC100304259//Putative uncharacterized protein
1	5	91433447	A	G	0	6	6	-	INTERGENIC	-	-	-
1	5	91433806	A	G	0	14	14	-	INTERGENIC	-	-	-
1	5	91433855	T	C	0	16	16	-	INTERGENIC	-	-	-
1	5	91434028	T	C	0	9	9	-	INTERGENIC	-	-	-
1	5	91581586	A	G	0	130	130	GRMZM5G860078_T01	EXON: Exon_chromosome_5_91581395_91581670	-	-	-
1	5	91591216	C	G	0	4	4	GRMZM2G174785_T02	INTRON	-	-	//nucleic acid binding//RNA binding//RNA processing
1	5	91591216	C	G	0	4	4	GRMZM2G174785_T01	INTRON	-	-	//nucleic acid binding//RNA binding//RNA processing//TSA: Zea mays contig04258, mRNA sequence
1	5	91592706	T	C	0	4	4	GRMZM2G174785_T02	INTRON	-	-	//nucleic acid binding//RNA binding//RNA processing
1	5	91592706	T	C	0	4	4	GRMZM2G174785_T01	INTRON	-	-	//nucleic acid binding//RNA binding//RNA processing//TSA: Zea mays contig04258, mRNA sequence
1	5	91613103	G	A	0	165	165	GRMZM2G174785_T02	NON_SYNONYMOUS_CODING	Gtg/Atg	V/M	//nucleic acid binding//RNA binding//RNA processing
1	5	91613103	G	A	0	165	165	GRMZM2G174785_T01	NON_SYNONYMOUS_CODING	Gtg/Atg	V/M	//nucleic acid binding//RNA binding//RNA processing//TSA: Zea mays contig04258, mRNA sequence
1	5	91622621	T	C	0	3	3	-	INTERGENIC	-	-	-
1	5	91629995	T	C	0	3	3	-	INTERGENIC	-	-	-
1	5	91630011	A	C	0	3	3	-	INTERGENIC	-	-	-
1	5	91668507	A	G	0	13	13	-	INTERGENIC	-	-	-
1	5	92171808	C	A	0	51	51	GRMZM2G479325_T01	NON_SYNONYMOUS_CODING	Cta/Ata	L/I	-
1	5	92173072	G	A	0	32	32	GRMZM2G479325_T01	SYNONYMOUS_CODING	gcG/gcA	A/A	-
1	5	92173268	G	A	0	46	46	GRMZM2G479325_T01	NON_SYNONYMOUS_CODING	Ggc/Agc	G/S	-
1	5	92354507	C	A	0	25	25	GRMZM2G057328_T01	SYNONYMOUS_CODING	gcC/gcA	A/A	//dihydroflavonol-4-reductase//catalytic activity//3-beta-hydroxy-delta5-steroid dehydrogenase activity//steroid biosynthetic process//metabolic process//biosynthetic process//oxidoreductase activity//cellular metabolic process//coenzyme binding//dihydroflavonol-4-reductase (LOC100285564), mRNA//dihydroflavonol-4-reductase //Dihydroflavonol-4-reductase//Dihydroflavonol-4-reductase
1	5	92354630	C	T	0	37	37	GRMZM2G057328_T01	SYNONYMOUS_CODING	tcC/tcT	S/S	//dihydroflavonol-4-reductase//catalytic activity//3-beta-hydroxy-delta5-steroid dehydrogenase activity//steroid biosynthetic process//metabolic process//biosynthetic process//oxidoreductase activity//cellular metabolic process//coenzyme binding//dihydroflavonol-4-reductase (LOC100285564), mRNA//dihydroflavonol-4-reductase //Dihydroflavonol-4-reductase//Dihydroflavonol-4-reductase
1	5	92354693	G	A	1	54	55	GRMZM2G057328_T01	INTRON	-	-	//dihydroflavonol-4-reductase//catalytic activity//3-beta-hydroxy-delta5-steroid dehydrogenase activity//steroid biosynthetic process//metabolic process//biosynthetic process//oxidoreductase activity//cellular metabolic process//coenzyme binding//dihydroflavonol-4-reductase (LOC100285564), mRNA//dihydroflavonol-4-reductase //Dihydroflavonol-4-reductase//Dihydroflavonol-4-reductase
1	5	92355146	G	T	1	116	117	GRMZM2G057328_T01	INTRON	-	-	//dihydroflavonol-4-reductase//catalytic activity//3-beta-hydroxy-delta5-steroid dehydrogenase activity//steroid biosynthetic process//metabolic process//biosynthetic process//oxidoreductase activity//cellular metabolic process//coenzyme binding//dihydroflavonol-4-reductase (LOC100285564), mRNA//dihydroflavonol-4-reductase //Dihydroflavonol-4-reductase//Dihydroflavonol-4-reductase
1	5	92355146	G	T	1	116	117	GRMZM2G057328_T01	SPLICE_SITE_REGION	-	-	//dihydroflavonol-4-reductase//catalytic activity//3-beta-hydroxy-delta5-steroid dehydrogenase activity//steroid biosynthetic process//metabolic process//biosynthetic process//oxidoreductase activity//cellular metabolic process//coenzyme binding//dihydroflavonol-4-reductase (LOC100285564), mRNA//dihydroflavonol-4-reductase //Dihydroflavonol-4-reductase//Dihydroflavonol-4-reductase
1	5	92805648	T	C	0	106	106	GRMZM2G120320_T01	SYNONYMOUS_CODING	gtT/gtC	V/V	//hypothetical protein LOC100279570//transcription factor activity//sequence-specific DNA binding//regulation of transcription//hypothetical protein LOC100279570 (LOC100279570), mRNA//hypothetical protein LOC100279570 //Putative uncharacterized protein
1	5	92806125	A	C	1	75	76	GRMZM2G120320_T01	UTR_3_PRIME: 24 bases from CDS	-	-	//hypothetical protein LOC100279570//transcription factor activity//sequence-specific DNA binding//regulation of transcription//hypothetical protein LOC100279570 (LOC100279570), mRNA//hypothetical protein LOC100279570 //Putative uncharacterized protein
1	5	92806561	A	T	0	116	116	GRMZM2G120320_T01	UTR_3_PRIME: 460 bases from CDS	-	-	//hypothetical protein LOC100279570//transcription factor activity//sequence-specific DNA binding//regulation of transcription//hypothetical protein LOC100279570 (LOC100279570), mRNA//hypothetical protein LOC100279570 //Putative uncharacterized protein
1	5	92806645	C	T	0	74	74	-	INTERGENIC	-	-	-
1	5	93606356	T	C	0	20	20	-	INTERGENIC	-	-	-
1	5	93856787	T	C	0	16	16	GRMZM2G340762_T01	INTRON	-	-	//homoserine kinase activity//ATP binding//threonine metabolic process
1	5	93909940	A	G	0	8	8	-	INTERGENIC	-	-	-
1	5	93909958	C	T	0	11	11	-	INTERGENIC	-	-	-
1	5	93910378	A	G	0	26	26	GRMZM2G340296_T01	INTRON	-	-	-
1	5	93919886	A	G	0	4	4	-	INTERGENIC	-	-	-
1	5	93919896	A	G	0	5	5	-	INTERGENIC	-	-	-
1	5	94224075	A	G	1	49	50	GRMZM2G517545_T01	EXON: Exon_chromosome_5_94223977_94224120	-	-	-
1	5	94224107	C	T	1	41	42	GRMZM2G517545_T01	EXON: Exon_chromosome_5_94223977_94224120	-	-	-
0.8	5	94415563	T	C	1	5	6	-	INTERGENIC	-	-	-
0.8	5	94415587	G	A	2	6	8	-	INTERGENIC	-	-	-
1	5	94443945	G	C	1	78	79	GRMZM2G370332_T01	UTR_3_PRIME: 263 bases from CDS	-	-	//hypothetical protein LOC100383874//DNA binding//transcription factor activity//nucleus//regulation of transcription, DNA-dependent//transcription regulator activity//sequence-specific DNA binding////hypothetical protein LOC100383874 (LOC100383874), mRNA//hypothetical protein LOC100383874 //Hypothetical protein LOC100383874//Homeobox protein knotted-1-like 3 //Putative uncharacterized protein //…
1	5	94573903	G	A	0	7	7	-	INTERGENIC	-	-	-
1	5	94573911	G	A	0	8	8	-	INTERGENIC	-	-	-
1	5	94575096	A	G	0	24	24	-	INTERGENIC	-	-	-
1	5	94575334	T	C	0	66	66	-	INTERGENIC	-	-	-
1	5	94575584	T	C	1	58	59	-	INTERGENIC	-	-	-
1	5	94666223	G	A	0	31	31	-	INTERGENIC	-	-	-
1	5	94666352	A	G	0	37	37	-	INTERGENIC	-	-	-
1	5	94666434	G	A	0	42	42	-	INTERGENIC	-	-	-
1	5	94666462	C	T	1	36	37	-	INTERGENIC	-	-	-
1	5	94747218	T	A	0	5	5	-	INTERGENIC	-	-	-
1	5	94890814	A	G	0	10	10	-	INTERGENIC	-	-	-
0.9	5	94890848	T	G	1	13	14	-	INTERGENIC	-	-	-
0.9	5	94890964	C	T	2	12	14	-	INTERGENIC	-	-	-
1	5	94892260	A	G	1	39	40	-	INTERGENIC	-	-	-
1	5	94893023	C	T	0	75	75	-	INTERGENIC	-	-	-
1	5	94897273	C	T	0	4	4	-	INTERGENIC	-	-	-
1	5	94937186	A	G	0	33	33	-	INTERGENIC	-	-	-
1	5	94937465	T	G	6	183	189	-	INTERGENIC	-	-	-
0.9	5	94967660	T	C	1	12	13	GRMZM2G409934_T01	INTRON	-	-	//zinc ion binding//TSA: Zea mays contig18752, mRNA sequence//Transcribed locus, moderately similar to XP_002453418.1 hypothetical protein SORBIDRAFT_04g005696 [Sorghum bicolor]
1	5	94986698	A	G	0	16	16	-	INTERGENIC	-	-	-
0.8	5	94987021	G	A	5	27	32	-	INTERGENIC	-	-	-
1	5	95001254	G	T	1	27	28	GRMZM2G109805_T01	NON_SYNONYMOUS_CODING	Cgc/Agc	R/S	//type I hypersensitivity//Transcribed locus, moderately similar to XP_002451673.1 hypothetical protein SORBIDRAFT_04g005690 [Sorghum bicolor]//Putative uncharacterized protein
1	5	95001254	G	T	1	27	28	GRMZM2G109805_T02	SYNONYMOUS_CODING	ccC/ccA	P/P	//type I hypersensitivity//Full-length cDNA clone ZM_BFb0298C08//Putative uncharacterized protein
1	5	95001296	G	C	1	29	30	GRMZM2G109805_T01	NON_SYNONYMOUS_CODING	Cta/Gta	L/V	//type I hypersensitivity//Transcribed locus, moderately similar to XP_002451673.1 hypothetical protein SORBIDRAFT_04g005690 [Sorghum bicolor]//Putative uncharacterized protein
1	5	95001296	G	C	1	29	30	GRMZM2G109805_T02	SYNONYMOUS_CODING	ccC/ccG	P/P	//type I hypersensitivity//Full-length cDNA clone ZM_BFb0298C08//Putative uncharacterized protein
1	5	95001313	A	G	0	26	26	GRMZM2G109805_T01	NON_SYNONYMOUS_CODING	gTg/gCg	V/A	//type I hypersensitivity//Transcribed locus, moderately similar to XP_002451673.1 hypothetical protein SORBIDRAFT_04g005690 [Sorghum bicolor]//Putative uncharacterized protein
1	5	95001313	A	G	0	26	26	GRMZM2G109805_T02	NON_SYNONYMOUS_CODING	Tgt/Cgt	C/R	//type I hypersensitivity//Full-length cDNA clone ZM_BFb0298C08//Putative uncharacterized protein
1	5	95001326	G	T	0	24	24	GRMZM2G109805_T01	NON_SYNONYMOUS_CODING	Cat/Aat	H/N	//type I hypersensitivity//Transcribed locus, moderately similar to XP_002451673.1 hypothetical protein SORBIDRAFT_04g005690 [Sorghum bicolor]//Putative uncharacterized protein
1	5	95001326	G	T	0	24	24	GRMZM2G109805_T02	SYNONYMOUS_CODING	gcC/gcA	A/A	//type I hypersensitivity//Full-length cDNA clone ZM_BFb0298C08//Putative uncharacterized protein
1	5	95001341	C	G	0	22	22	GRMZM2G109805_T01	NON_SYNONYMOUS_CODING	Gcg/Ccg	A/P	//type I hypersensitivity//Transcribed locus, moderately similar to XP_002451673.1 hypothetical protein SORBIDRAFT_04g005690 [Sorghum bicolor]//Putative uncharacterized protein
1	5	95001341	C	G	0	22	22	GRMZM2G109805_T02	SYNONYMOUS_CODING	cgG/cgC	R/R	//type I hypersensitivity//Full-length cDNA clone ZM_BFb0298C08//Putative uncharacterized protein
1	5	95001377	T	C	0	21	21	GRMZM2G109805_T01	NON_SYNONYMOUS_CODING	Agt/Ggt	S/G	//type I hypersensitivity//Transcribed locus, moderately similar to XP_002451673.1 hypothetical protein SORBIDRAFT_04g005690 [Sorghum bicolor]//Putative uncharacterized protein
1	5	95001377	T	C	0	21	21	GRMZM2G109805_T02	SYNONYMOUS_CODING	gcA/gcG	A/A	//type I hypersensitivity//Full-length cDNA clone ZM_BFb0298C08//Putative uncharacterized protein
1	5	95001624	C	G	0	8	8	GRMZM2G109805_T01	SYNONYMOUS_CODING	cgG/cgC	R/R	//type I hypersensitivity//Transcribed locus, moderately similar to XP_002451673.1 hypothetical protein SORBIDRAFT_04g005690 [Sorghum bicolor]//Putative uncharacterized protein
1	5	95001624	C	G	0	8	8	GRMZM2G109805_T02	NON_SYNONYMOUS_CODING	gGg/gCg	G/A	//type I hypersensitivity//Full-length cDNA clone ZM_BFb0298C08//Putative uncharacterized protein
0.9	5	95001682	T	C	1	10	11	GRMZM2G109805_T01	NON_SYNONYMOUS_CODING	cAc/cGc	H/R	//type I hypersensitivity//Transcribed locus, moderately similar to XP_002451673.1 hypothetical protein SORBIDRAFT_04g005690 [Sorghum bicolor]//Putative uncharacterized protein
0.9	5	95001682	T	C	1	10	11	GRMZM2G109805_T02	NON_SYNONYMOUS_CODING	Acc/Gcc	T/A	//type I hypersensitivity//Full-length cDNA clone ZM_BFb0298C08//Putative uncharacterized protein
1	5	95001905	G	T	0	25	25	GRMZM2G109805_T01	NON_SYNONYMOUS_CODING	Cgc/Agc	R/S	//type I hypersensitivity//Transcribed locus, moderately similar to XP_002451673.1 hypothetical protein SORBIDRAFT_04g005690 [Sorghum bicolor]//Putative uncharacterized protein
1	5	95001905	G	T	0	25	25	GRMZM2G109805_T02	SYNONYMOUS_CODING	gcC/gcA	A/A	//type I hypersensitivity//Full-length cDNA clone ZM_BFb0298C08//Putative uncharacterized protein
1	5	95002031	T	A	1	43	44	GRMZM2G109805_T01	INTRON	-	-	//type I hypersensitivity//Transcribed locus, moderately similar to XP_002451673.1 hypothetical protein SORBIDRAFT_04g005690 [Sorghum bicolor]//Putative uncharacterized protein
1	5	95002031	T	A	1	43	44	GRMZM2G109805_T02	INTRON	-	-	//type I hypersensitivity//Full-length cDNA clone ZM_BFb0298C08//Putative uncharacterized protein
1	5	95002156	G	A	1	65	66	GRMZM2G109805_T01	NON_SYNONYMOUS_CODING	gCt/gTt	A/V	//type I hypersensitivity//Transcribed locus, moderately similar to XP_002451673.1 hypothetical protein SORBIDRAFT_04g005690 [Sorghum bicolor]//Putative uncharacterized protein
1	5	95002156	G	A	1	65	66	GRMZM2G109805_T02	NON_SYNONYMOUS_CODING	Ctt/Ttt	L/F	//type I hypersensitivity//Full-length cDNA clone ZM_BFb0298C08//Putative uncharacterized protein
1	5	95002464	T	C	1	32	33	GRMZM2G109805_T01	INTRON	-	-	//type I hypersensitivity//Transcribed locus, moderately similar to XP_002451673.1 hypothetical protein SORBIDRAFT_04g005690 [Sorghum bicolor]//Putative uncharacterized protein
1	5	95002464	T	C	1	32	33	GRMZM2G109805_T02	INTRON	-	-	//type I hypersensitivity//Full-length cDNA clone ZM_BFb0298C08//Putative uncharacterized protein
1	5	95002464	T	C	1	32	33	GRMZM2G109805_T02	SPLICE_SITE_REGION	-	-	//type I hypersensitivity//Full-length cDNA clone ZM_BFb0298C08//Putative uncharacterized protein
1	5	95002570	G	A	1	22	23	GRMZM2G109805_T01	INTRON	-	-	//type I hypersensitivity//Transcribed locus, moderately similar to XP_002451673.1 hypothetical protein SORBIDRAFT_04g005690 [Sorghum bicolor]//Putative uncharacterized protein
1	5	95002570	G	A	1	22	23	GRMZM2G109805_T02	INTRON	-	-	//type I hypersensitivity//Full-length cDNA clone ZM_BFb0298C08//Putative uncharacterized protein
1	5	95002570	G	A	1	22	23	GRMZM2G109805_T01	SPLICE_SITE_REGION	-	-	//type I hypersensitivity//Transcribed locus, moderately similar to XP_002451673.1 hypothetical protein SORBIDRAFT_04g005690 [Sorghum bicolor]//Putative uncharacterized protein
1	5	95002570	G	A	1	22	23	GRMZM2G109805_T02	SPLICE_SITE_REGION	-	-	//type I hypersensitivity//Full-length cDNA clone ZM_BFb0298C08//Putative uncharacterized protein
1	5	95002808	A	G	0	21	21	GRMZM2G109805_T01	NON_SYNONYMOUS_CODING	gTg/gCg	V/A	//type I hypersensitivity//Transcribed locus, moderately similar to XP_002451673.1 hypothetical protein SORBIDRAFT_04g005690 [Sorghum bicolor]//Putative uncharacterized protein
1	5	95002808	A	G	0	21	21	GRMZM2G109805_T02	NON_SYNONYMOUS_CODING	gTg/gCg	V/A	//type I hypersensitivity//Full-length cDNA clone ZM_BFb0298C08//Putative uncharacterized protein
1	5	95002852	G	A	0	23	23	GRMZM2G109805_T01	SYNONYMOUS_CODING	tgC/tgT	C/C	//type I hypersensitivity//Transcribed locus, moderately similar to XP_002451673.1 hypothetical protein SORBIDRAFT_04g005690 [Sorghum bicolor]//Putative uncharacterized protein
1	5	95002852	G	A	0	23	23	GRMZM2G109805_T02	SYNONYMOUS_CODING	tgC/tgT	C/C	//type I hypersensitivity//Full-length cDNA clone ZM_BFb0298C08//Putative uncharacterized protein
1	5	95002866	G	A	0	21	21	GRMZM2G109805_T01	INTRON	-	-	//type I hypersensitivity//Transcribed locus, moderately similar to XP_002451673.1 hypothetical protein SORBIDRAFT_04g005690 [Sorghum bicolor]//Putative uncharacterized protein
1	5	95002866	G	A	0	21	21	GRMZM2G109805_T02	INTRON	-	-	//type I hypersensitivity//Full-length cDNA clone ZM_BFb0298C08//Putative uncharacterized protein
1	5	95002866	G	A	0	21	21	GRMZM2G109805_T01	SPLICE_SITE_REGION	-	-	//type I hypersensitivity//Transcribed locus, moderately similar to XP_002451673.1 hypothetical protein SORBIDRAFT_04g005690 [Sorghum bicolor]//Putative uncharacterized protein
1	5	95002866	G	A	0	21	21	GRMZM2G109805_T02	SPLICE_SITE_REGION	-	-	//type I hypersensitivity//Full-length cDNA clone ZM_BFb0298C08//Putative uncharacterized protein
1	5	95003173	T	C	0	49	49	GRMZM2G109805_T01	INTRON	-	-	//type I hypersensitivity//Transcribed locus, moderately similar to XP_002451673.1 hypothetical protein SORBIDRAFT_04g005690 [Sorghum bicolor]//Putative uncharacterized protein
1	5	95003173	T	C	0	49	49	GRMZM2G109805_T02	INTRON	-	-	//type I hypersensitivity//Full-length cDNA clone ZM_BFb0298C08//Putative uncharacterized protein
1	5	95003219	A	G	1	63	64	GRMZM2G109805_T01	INTRON	-	-	//type I hypersensitivity//Transcribed locus, moderately similar to XP_002451673.1 hypothetical protein SORBIDRAFT_04g005690 [Sorghum bicolor]//Putative uncharacterized protein
1	5	95003219	A	G	1	63	64	GRMZM2G109805_T02	INTRON	-	-	//type I hypersensitivity//Full-length cDNA clone ZM_BFb0298C08//Putative uncharacterized protein
1	5	95835334	C	G	0	46	46	GRMZM5G896252_T01	UTR_5_PRIME: 104 bases from TSS	-	-	//Full-length cDNA clone ZM_BFc0140N19
0.9	5	95852750	A	G	2	18	20	-	INTERGENIC	-	-	-
1	5	96530965	C	T	0	48	48	GRMZM2G148052_T01	NON_SYNONYMOUS_CODING	Gag/Aag	E/K	//monooxygenase activity//iron ion binding//electron carrier activity//heme binding//oxidation reduction//Transcribed locus, moderately similar to XP_002453420.1 hypothetical protein SORBIDRAFT_04g005740 [Sorghum bicolor]
1	5	96531031	C	A	0	52	52	GRMZM2G148052_T01	NON_SYNONYMOUS_CODING	Gcc/Tcc	A/S	//monooxygenase activity//iron ion binding//electron carrier activity//heme binding//oxidation reduction//Transcribed locus, moderately similar to XP_002453420.1 hypothetical protein SORBIDRAFT_04g005740 [Sorghum bicolor]
1	5	96531059	C	T	0	47	47	GRMZM2G148052_T01	SYNONYMOUS_CODING	agG/agA	R/R	//monooxygenase activity//iron ion binding//electron carrier activity//heme binding//oxidation reduction//Transcribed locus, moderately similar to XP_002453420.1 hypothetical protein SORBIDRAFT_04g005740 [Sorghum bicolor]
1	5	96531245	G	C	1	40	41	GRMZM2G148052_T01	NON_SYNONYMOUS_CODING	gaC/gaG	D/E	//monooxygenase activity//iron ion binding//electron carrier activity//heme binding//oxidation reduction//Transcribed locus, moderately similar to XP_002453420.1 hypothetical protein SORBIDRAFT_04g005740 [Sorghum bicolor]
1	5	96620750	T	G	0	30	30	-	INTERGENIC	-	-	-
1	5	96620770	C	T	0	30	30	-	INTERGENIC	-	-	-
1	5	96635085	A	C	0	30	30	-	INTERGENIC	-	-	-
1	5	97173795	A	C	0	45	45	GRMZM2G119890_T01	SYNONYMOUS_CODING	acT/acG	T/T	//LOC100276302//LOC100276302 (pco137971), mRNA//hypothetical protein LOC100276302 //Putative uncharacterized protein
1	5	97259035	T	G	0	11	11	-	INTERGENIC	-	-	-
1	5	97268990	T	C	0	15	15	-	INTERGENIC	-	-	-
1	5	97269153	T	G	0	25	25	-	INTERGENIC	-	-	-
1	5	97269243	T	C	0	29	29	-	INTERGENIC	-	-	-
1	5	97386584	A	G	0	4	4	-	INTERGENIC	-	-	-
0.3	5	97413195	A	G	15	7	22	-	INTERGENIC	-	-	-
1	5	97413340	A	C	0	28	28	-	INTERGENIC	-	-	-
1	5	97501218	A	G	0	64	64	GRMZM2G397402_T01	NON_SYNONYMOUS_CODING	Aca/Gca	T/A	//hypothetical protein LOC100192848//monooxygenase activity//iron ion binding//electron carrier activity//heme binding//oxidation reduction//hypothetical protein LOC100192848 (LOC100192848), mRNA//hypothetical protein LOC100192848 //Hypothetical protein LOC100192848//Putative uncharacterized protein
1	5	97501218	A	G	0	64	64	GRMZM2G397402_T02	UTR_3_PRIME: 105 bases from CDS	-	-	//monooxygenase activity//iron ion binding//electron carrier activity//heme binding//oxidation reduction
1	5	97509864	T	C	0	34	34	GRMZM2G701730_T01	NON_SYNONYMOUS_CODING	Acc/Gcc	T/A	//nucleic acid binding//ATP binding//ATP-dependent helicase activity
1	5	97509898	C	T	0	31	31	GRMZM2G701730_T01	INTRON	-	-	//nucleic acid binding//ATP binding//ATP-dependent helicase activity
1	5	97509898	C	T	0	31	31	GRMZM2G701730_T01	SPLICE_SITE_REGION	-	-	//nucleic acid binding//ATP binding//ATP-dependent helicase activity
1	5	97519524	T	C	0	12	12	-	INTERGENIC	-	-	-
1	5	97575429	T	C	0	5	5	-	INTERGENIC	-	-	-
1	5	97589891	G	T	0	3	3	-	INTERGENIC	-	-	-
1	5	97599575	C	A	2	60	62	GRMZM2G401463_T01	UTR_3_PRIME: 152 bases from CDS	-	-	//hypothetical protein LOC100383167//monooxygenase activity//iron ion binding//electron carrier activity//heme binding//oxidation reduction//hypothetical protein LOC100383167 (LOC100383167), mRNA//hypothetical protein LOC100383167 //Hypothetical protein LOC100383167//Cytochrome P450 CYP71K14 //Putative uncharacterized protein
1	5	97631023	A	G	0	11	11	-	INTERGENIC	-	-	-
1	5	97631211	G	C	0	9	9	-	INTERGENIC	-	-	-
1	5	97706936	G	T	0	120	120	GRMZM2G431291_T01	INTRON	-	-	//DNA binding//protein kinase activity//protein serine/threonine kinase activity//ATP binding//protein amino acid phosphorylation
1	5	97741208	A	G	0	6	6	-	INTERGENIC	-	-	-
1	5	97741372	A	G	0	20	20	-	INTERGENIC	-	-	-
1	5	97860074	T	C	0	3	3	-	INTERGENIC	-	-	-
1	5	97871407	A	C	0	65	65	GRMZM2G018962_T01	EXON: Exon_chromosome_5_97871206_97871727	-	-	//hypothetical protein LOC100193644//membrane//hypothetical protein LOC100193644 (LOC100193644), mRNA//hypothetical protein LOC100193644 //Hypothetical protein LOC100193644//Putative uncharacterized protein //Exostosin-like
1	5	97908806	A	G	0	7	7	-	INTERGENIC	-	-	-
1	5	97908865	C	T	0	14	14	-	INTERGENIC	-	-	-
0.9	5	97909119	C	T	2	19	21	-	INTERGENIC	-	-	-
0.9	5	97909159	A	G	2	18	20	-	INTERGENIC	-	-	-
0.9	5	97909196	T	C	2	18	20	-	INTERGENIC	-	-	-
1	5	97909302	T	C	0	8	8	-	INTERGENIC	-	-	-
1	5	97909308	T	C	0	7	7	-	INTERGENIC	-	-	-
1	5	97909381	T	A	0	5	5	-	INTERGENIC	-	-	-
1	5	97957962	T	C	0	3	3	-	INTERGENIC	-	-	-
1	5	97957979	G	A	0	3	3	-	INTERGENIC	-	-	-
1	5	97958065	T	C	0	6	6	-	INTERGENIC	-	-	-
1	5	97958120	C	A	0	9	9	-	INTERGENIC	-	-	-
1	5	97958131	T	C	0	10	10	-	INTERGENIC	-	-	-
1	5	97958173	A	G	0	8	8	-	INTERGENIC	-	-	-
1	5	97958208	T	C	0	12	12	-	INTERGENIC	-	-	-
1	5	97958344	A	G	0	21	21	-	INTERGENIC	-	-	-
1	5	97958347	G	A	0	21	21	-	INTERGENIC	-	-	-
1	5	97958398	A	G	0	21	21	-	INTERGENIC	-	-	-
1	5	97958535	A	G	0	17	17	-	INTERGENIC	-	-	-
1	5	97958537	C	T	0	17	17	-	INTERGENIC	-	-	-
1	5	97958611	C	T	0	19	19	-	INTERGENIC	-	-	-
1	5	98084729	T	G	0	5	5	-	INTERGENIC	-	-	-
0.8	5	98204855	C	T	1	3	4	-	INTERGENIC	-	-	-
0.8	5	98204950	A	G	1	5	6	-	INTERGENIC	-	-	-
1	5	98223293	A	G	0	4	4	-	INTERGENIC	-	-	-
1	5	98223302	T	C	0	6	6	-	INTERGENIC	-	-	-
1	5	98223319	T	G	0	11	11	-	INTERGENIC	-	-	-
1	5	98223377	A	G	0	20	20	-	INTERGENIC	-	-	-
1	5	98223385	G	A	0	24	24	-	INTERGENIC	-	-	-
1	5	98223550	A	T	1	47	48	GRMZM2G134393_T01	NON_SYNONYMOUS_CODING	Act/Tct	T/S	//Clone 94160 mRNA sequence
1	5	98238721	A	T	0	19	19	-	INTERGENIC	-	-	-
1	5	98252161	T	G	0	16	16	-	INTERGENIC	-	-	-
1	5	98252285	A	G	0	13	13	-	INTERGENIC	-	-	-
1	5	98253402	T	C	0	7	7	-	INTERGENIC	-	-	-
1	5	98256530	A	G	0	7	7	-	INTERGENIC	-	-	-
1	5	98265221	A	G	0	3	3	-	INTERGENIC	-	-	-
1	5	98275299	G	C	0	62	62	GRMZM2G134439_T01	UTR_3_PRIME: 492 bases from CDS	-	-	//DNA binding//Clone EL01N0559C12.c mRNA sequence
1	5	98295686	C	T	0	5	5	-	INTERGENIC	-	-	-
1	5	98320535	G	A	0	15	15	-	INTERGENIC	-	-	-
1	5	98320763	A	G	0	24	24	-	INTERGENIC	-	-	-
1	5	98320904	C	A	0	19	19	-	INTERGENIC	-	-	-
1	5	98421816	C	T	0	3	3	-	INTERGENIC	-	-	-
1	5	98421822	G	A	0	3	3	-	INTERGENIC	-	-	-
1	5	98452103	A	G	0	29	29	GRMZM2G038001_T03	INTRON	-	-	//glycerol metabolic process//lipid metabolic process//phosphoric diester hydrolase activity//glycerophosphodiester phosphodiesterase activity//Transcribed locus, moderately similar to NP_001159159.1 hypothetical protein LOC100304242 [Zea mays]
1	5	98452103	A	G	0	29	29	GRMZM2G038001_T01	INTRON	-	-	//glycerol metabolic process//lipid metabolic process//phosphoric diester hydrolase activity//glycerophosphodiester phosphodiesterase activity//Transcribed locus, moderately similar to NP_001159159.1 hypothetical protein LOC100304242 [Zea mays]
1	5	98452174	T	A	0	26	26	GRMZM2G038001_T03	INTRON	-	-	//glycerol metabolic process//lipid metabolic process//phosphoric diester hydrolase activity//glycerophosphodiester phosphodiesterase activity//Transcribed locus, moderately similar to NP_001159159.1 hypothetical protein LOC100304242 [Zea mays]
1	5	98452174	T	A	0	26	26	GRMZM2G038001_T01	INTRON	-	-	//glycerol metabolic process//lipid metabolic process//phosphoric diester hydrolase activity//glycerophosphodiester phosphodiesterase activity//Transcribed locus, moderately similar to NP_001159159.1 hypothetical protein LOC100304242 [Zea mays]
1	5	98452205	A	G	0	32	32	GRMZM2G038001_T03	INTRON	-	-	//glycerol metabolic process//lipid metabolic process//phosphoric diester hydrolase activity//glycerophosphodiester phosphodiesterase activity//Transcribed locus, moderately similar to NP_001159159.1 hypothetical protein LOC100304242 [Zea mays]
1	5	98452205	A	G	0	32	32	GRMZM2G038001_T01	INTRON	-	-	//glycerol metabolic process//lipid metabolic process//phosphoric diester hydrolase activity//glycerophosphodiester phosphodiesterase activity//Transcribed locus, moderately similar to NP_001159159.1 hypothetical protein LOC100304242 [Zea mays]
1	5	98452281	C	T	0	46	46	GRMZM2G038001_T03	SYNONYMOUS_CODING	gcG/gcA	A/A	//glycerol metabolic process//lipid metabolic process//phosphoric diester hydrolase activity//glycerophosphodiester phosphodiesterase activity//Transcribed locus, moderately similar to NP_001159159.1 hypothetical protein LOC100304242 [Zea mays]
1	5	98452281	C	T	0	46	46	GRMZM2G038001_T01	SYNONYMOUS_CODING	gcG/gcA	A/A	//glycerol metabolic process//lipid metabolic process//phosphoric diester hydrolase activity//glycerophosphodiester phosphodiesterase activity//Transcribed locus, moderately similar to NP_001159159.1 hypothetical protein LOC100304242 [Zea mays]
1	5	98452396	C	T	0	63	63	GRMZM2G038001_T03	NON_SYNONYMOUS_CODING	aGc/aAc	S/N	//glycerol metabolic process//lipid metabolic process//phosphoric diester hydrolase activity//glycerophosphodiester phosphodiesterase activity//Transcribed locus, moderately similar to NP_001159159.1 hypothetical protein LOC100304242 [Zea mays]
1	5	98452396	C	T	0	63	63	GRMZM2G038001_T01	NON_SYNONYMOUS_CODING	aGc/aAc	S/N	//glycerol metabolic process//lipid metabolic process//phosphoric diester hydrolase activity//glycerophosphodiester phosphodiesterase activity//Transcribed locus, moderately similar to NP_001159159.1 hypothetical protein LOC100304242 [Zea mays]
1	5	98453100	A	G	0	56	56	GRMZM2G038001_T03	SYNONYMOUS_CODING	aaT/aaC	N/N	//glycerol metabolic process//lipid metabolic process//phosphoric diester hydrolase activity//glycerophosphodiester phosphodiesterase activity//Transcribed locus, moderately similar to NP_001159159.1 hypothetical protein LOC100304242 [Zea mays]
1	5	98453100	A	G	0	56	56	GRMZM2G038001_T01	SYNONYMOUS_CODING	aaT/aaC	N/N	//glycerol metabolic process//lipid metabolic process//phosphoric diester hydrolase activity//glycerophosphodiester phosphodiesterase activity//Transcribed locus, moderately similar to NP_001159159.1 hypothetical protein LOC100304242 [Zea mays]
1	5	98454306	G	A	0	79	79	GRMZM2G038001_T03	INTRON	-	-	//glycerol metabolic process//lipid metabolic process//phosphoric diester hydrolase activity//glycerophosphodiester phosphodiesterase activity//Transcribed locus, moderately similar to NP_001159159.1 hypothetical protein LOC100304242 [Zea mays]
1	5	98454306	G	A	0	79	79	GRMZM2G038001_T01	INTRON	-	-	//glycerol metabolic process//lipid metabolic process//phosphoric diester hydrolase activity//glycerophosphodiester phosphodiesterase activity//Transcribed locus, moderately similar to NP_001159159.1 hypothetical protein LOC100304242 [Zea mays]
1	5	98454306	G	A	0	79	79	GRMZM2G038001_T02	INTRON	-	-	//lipid metabolic process//phosphoric diester hydrolase activity
1	5	98454442	T	C	0	85	85	GRMZM2G038001_T03	SYNONYMOUS_CODING	aaA/aaG	K/K	//glycerol metabolic process//lipid metabolic process//phosphoric diester hydrolase activity//glycerophosphodiester phosphodiesterase activity//Transcribed locus, moderately similar to NP_001159159.1 hypothetical protein LOC100304242 [Zea mays]
1	5	98454442	T	C	0	85	85	GRMZM2G038001_T01	SYNONYMOUS_CODING	aaA/aaG	K/K	//glycerol metabolic process//lipid metabolic process//phosphoric diester hydrolase activity//glycerophosphodiester phosphodiesterase activity//Transcribed locus, moderately similar to NP_001159159.1 hypothetical protein LOC100304242 [Zea mays]
1	5	98454442	T	C	0	85	85	GRMZM2G038001_T02	SYNONYMOUS_CODING	aaA/aaG	K/K	//lipid metabolic process//phosphoric diester hydrolase activity
1	5	98454496	C	A	2	82	84	GRMZM2G038001_T03	UTR_5_PRIME: 37 bases from TSS	-	-	//glycerol metabolic process//lipid metabolic process//phosphoric diester hydrolase activity//glycerophosphodiester phosphodiesterase activity//Transcribed locus, moderately similar to NP_001159159.1 hypothetical protein LOC100304242 [Zea mays]
1	5	98454496	C	A	2	82	84	GRMZM2G038001_T03	START_GAINED: TTG	-	-	//glycerol metabolic process//lipid metabolic process//phosphoric diester hydrolase activity//glycerophosphodiester phosphodiesterase activity//Transcribed locus, moderately similar to NP_001159159.1 hypothetical protein LOC100304242 [Zea mays]
1	5	98454496	C	A	2	82	84	GRMZM2G038001_T01	SYNONYMOUS_CODING	ctG/ctT	L/L	//glycerol metabolic process//lipid metabolic process//phosphoric diester hydrolase activity//glycerophosphodiester phosphodiesterase activity//Transcribed locus, moderately similar to NP_001159159.1 hypothetical protein LOC100304242 [Zea mays]
1	5	98454496	C	A	2	82	84	GRMZM2G038001_T02	SYNONYMOUS_CODING	ctG/ctT	L/L	//lipid metabolic process//phosphoric diester hydrolase activity
1	5	98454825	A	G	2	106	108	GRMZM2G038001_T01	NON_SYNONYMOUS_CODING	Tct/Cct	S/P	//glycerol metabolic process//lipid metabolic process//phosphoric diester hydrolase activity//glycerophosphodiester phosphodiesterase activity//Transcribed locus, moderately similar to NP_001159159.1 hypothetical protein LOC100304242 [Zea mays]
1	5	98454825	A	G	2	106	108	GRMZM2G038001_T02	NON_SYNONYMOUS_CODING	Tct/Cct	S/P	//lipid metabolic process//phosphoric diester hydrolase activity
1	5	98461278	T	C	0	4	4	-	INTERGENIC	-	-	-
1	5	98461300	C	T	0	4	4	-	INTERGENIC	-	-	-
1	5	98461321	T	C	0	4	4	-	INTERGENIC	-	-	-
1	5	98461395	C	T	0	6	6	-	INTERGENIC	-	-	-
1	5	98461446	T	C	0	8	8	-	INTERGENIC	-	-	-
1	5	98461471	T	C	0	9	9	-	INTERGENIC	-	-	-
1	5	98461558	G	A	0	15	15	-	INTERGENIC	-	-	-
1	5	98461687	A	G	0	19	19	-	INTERGENIC	-	-	-
1	5	98461694	A	G	0	19	19	-	INTERGENIC	-	-	-
1	5	98461764	C	T	0	16	16	-	INTERGENIC	-	-	-
0.9	5	98461783	C	T	1	15	16	-	INTERGENIC	-	-	-
1	5	98462419	C	T	3	86	89	-	INTERGENIC	-	-	-
1	5	98462475	C	A	2	78	80	-	INTERGENIC	-	-	-
1	5	98462775	C	T	1	42	43	-	INTERGENIC	-	-	-
1	5	98462977	T	C	0	16	16	-	INTERGENIC	-	-	-
1	5	98463004	G	A	0	13	13	-	INTERGENIC	-	-	-
1	5	98463166	C	T	0	16	16	-	INTERGENIC	-	-	-
1	5	98463190	A	G	0	12	12	-	INTERGENIC	-	-	-
1	5	98505657	C	T	0	5	5	-	INTERGENIC	-	-	-
1	5	98505861	A	G	0	14	14	-	INTERGENIC	-	-	-
1	5	98505969	A	G	0	34	34	-	INTERGENIC	-	-	-
0.8	5	98521135	C	T	26	94	120	GRMZM2G158736_T01	INTRON	-	-	-
0.8	5	98521214	G	A	17	93	110	GRMZM2G158736_T01	INTRON	-	-	-
0.9	5	98521219	G	A	12	99	111	GRMZM2G158736_T01	INTRON	-	-	-
1	5	98521490	G	A	1	83	84	GRMZM2G158736_T01	INTRON	-	-	-
1	5	98521523	T	C	1	71	72	GRMZM2G158736_T01	INTRON	-	-	-
0.9	5	98521608	C	T	4	53	57	GRMZM2G158736_T01	NON_SYNONYMOUS_CODING	Gcc/Acc	A/T	-
1	5	98521925	T	C	0	51	51	GRMZM2G158736_T01	NON_SYNONYMOUS_CODING	cAc/cGc	H/R	-
1	5	98521939	C	T	1	44	45	GRMZM2G158736_T01	SYNONYMOUS_CODING	gcG/gcA	A/A	-
1	5	98522016	T	C	0	48	48	GRMZM2G158736_T01	NON_SYNONYMOUS_CODING	Aat/Gat	N/D	-
1	5	98522050	G	A	2	46	48	GRMZM2G158736_T01	SYNONYMOUS_CODING	cgC/cgT	R/R	-
1	5	98522288	T	C	0	75	75	GRMZM2G158736_T01	INTRON	-	-	-
1	5	98522431	A	G	0	87	87	GRMZM2G158736_T01	INTRON	-	-	-
1	5	98522494	A	G	0	60	60	GRMZM2G158736_T01	INTRON	-	-	-
1	5	98522658	T	C	0	46	46	-	INTERGENIC	-	-	-
1	5	98589397	C	A	0	31	31	GRMZM2G092988_T02	INTRON	-	-	-
1	5	98589397	C	A	0	31	31	GRMZM2G092988_T01	INTRON	-	-	-
1	5	98589397	C	A	0	31	31	GRMZM2G092988_T04	INTRON	-	-	//Putative uncharacterized protein
1	5	98589397	C	A	0	31	31	GRMZM2G092988_T03	INTRON	-	-	//hypothetical protein LOC100276717//hypothetical protein LOC100276717 (LOC100276717), mRNA//hypothetical protein LOC100276717 //Hypothetical protein LOC100276717//Putative uncharacterized protein
1	5	98642697	C	T	0	9	9	GRMZM2G145500_T02	NON_SYNONYMOUS_CODING	Cac/Tac	H/Y	//LOC100276397//LOC100276397 (pco147781), mRNA//hypothetical protein LOC100276397 //Putative uncharacterized protein
1	5	98642697	C	T	0	9	9	GRMZM2G145500_T03	NON_SYNONYMOUS_CODING	Cac/Tac	H/Y	-
1	5	98642697	C	T	0	9	9	GRMZM2G145500_T01	NON_SYNONYMOUS_CODING	Cac/Tac	H/Y	-
1	5	98651459	A	C	1	20	21	GRMZM2G145500_T02	UTR_3_PRIME: 103 bases from CDS	-	-	//LOC100276397//LOC100276397 (pco147781), mRNA//hypothetical protein LOC100276397 //Putative uncharacterized protein
1	5	98651459	A	C	1	20	21	GRMZM2G145500_T03	UTR_3_PRIME: 103 bases from CDS	-	-	-
1	5	98651459	A	C	1	20	21	GRMZM2G145500_T04	UTR_3_PRIME: 103 bases from CDS	-	-	-
1	5	98651459	A	C	1	20	21	GRMZM2G145500_T01	UTR_3_PRIME: 6298 bases from CDS	-	-	-
1	5	98651627	T	C	0	15	15	GRMZM2G145500_T02	UTR_3_PRIME: 271 bases from CDS	-	-	//LOC100276397//LOC100276397 (pco147781), mRNA//hypothetical protein LOC100276397 //Putative uncharacterized protein
1	5	98651627	T	C	0	15	15	GRMZM2G145500_T03	UTR_3_PRIME: 271 bases from CDS	-	-	-
1	5	98651627	T	C	0	15	15	GRMZM2G145500_T04	UTR_3_PRIME: 271 bases from CDS	-	-	-
1	5	98651627	T	C	0	15	15	GRMZM2G145500_T01	UTR_3_PRIME: 6466 bases from CDS	-	-	-
1	5	98993592	T	C	0	52	52	GRMZM5G844562_T02	EXON: Exon_chromosome_5_98993016_98994111	-	-	//zinc ion binding//oxidoreductase activity//oxidation reduction
1	5	98993592	T	C	0	52	52	GRMZM5G844562_T01	EXON: Exon_chromosome_5_98993016_98994111	-	-	//cinnamyl alcohol dehydrogenase//zinc ion binding//oxidoreductase activity//oxidation reduction//product:cinnamyl alcohol dehydrogenase//cinnamyl alcohol dehydrogenase (cad), mRNA//probable cinnamyl alcohol dehydrogenase //Cinnamyl alcohol dehydrogenase //Probable cinnamyl alcohol dehydrogenase (CAD)(EC 1.1.1.195)(Brown-midrib 1 protein)
1	5	98993592	T	C	0	52	52	GRMZM5G844562_T03	EXON: Exon_chromosome_5_98993016_98994111	-	-	//zinc ion binding//oxidoreductase activity//oxidation reduction
1	5	98994983	G	C	1	47	48	GRMZM5G844562_T02	UTR_5_PRIME: 5 bases from TSS	-	-	//zinc ion binding//oxidoreductase activity//oxidation reduction
1	5	98994983	G	C	1	47	48	GRMZM5G844562_T02	START_GAINED: CTG	-	-	//zinc ion binding//oxidoreductase activity//oxidation reduction
1	5	98994983	G	C	1	47	48	GRMZM5G844562_T01	EXON: Exon_chromosome_5_98994962_98995189	-	-	//cinnamyl alcohol dehydrogenase//zinc ion binding//oxidoreductase activity//oxidation reduction//product:cinnamyl alcohol dehydrogenase//cinnamyl alcohol dehydrogenase (cad), mRNA//probable cinnamyl alcohol dehydrogenase //Cinnamyl alcohol dehydrogenase //Probable cinnamyl alcohol dehydrogenase (CAD)(EC 1.1.1.195)(Brown-midrib 1 protein)
1	5	98994983	G	C	1	47	48	GRMZM5G844562_T03	EXON: Exon_chromosome_5_98994962_98995189	-	-	//zinc ion binding//oxidoreductase activity//oxidation reduction
1	5	98995156	C	T	2	75	77	GRMZM5G844562_T02	UTR_5_PRIME: 178 bases from TSS	-	-	//zinc ion binding//oxidoreductase activity//oxidation reduction
1	5	98995156	C	T	2	75	77	GRMZM5G844562_T01	EXON: Exon_chromosome_5_98994962_98995189	-	-	//cinnamyl alcohol dehydrogenase//zinc ion binding//oxidoreductase activity//oxidation reduction//product:cinnamyl alcohol dehydrogenase//cinnamyl alcohol dehydrogenase (cad), mRNA//probable cinnamyl alcohol dehydrogenase //Cinnamyl alcohol dehydrogenase //Probable cinnamyl alcohol dehydrogenase (CAD)(EC 1.1.1.195)(Brown-midrib 1 protein)
1	5	98995156	C	T	2	75	77	GRMZM5G844562_T03	EXON: Exon_chromosome_5_98994962_98995189	-	-	//zinc ion binding//oxidoreductase activity//oxidation reduction
1	5	98995211	T	C	2	61	63	GRMZM5G844562_T02	UTR_5_PRIME: 233 bases from TSS	-	-	//zinc ion binding//oxidoreductase activity//oxidation reduction
1	5	98995211	T	C	2	61	63	GRMZM5G844562_T01	INTRON	-	-	//cinnamyl alcohol dehydrogenase//zinc ion binding//oxidoreductase activity//oxidation reduction//product:cinnamyl alcohol dehydrogenase//cinnamyl alcohol dehydrogenase (cad), mRNA//probable cinnamyl alcohol dehydrogenase //Cinnamyl alcohol dehydrogenase //Probable cinnamyl alcohol dehydrogenase (CAD)(EC 1.1.1.195)(Brown-midrib 1 protein)
1	5	98995211	T	C	2	61	63	GRMZM5G844562_T03	INTRON	-	-	//zinc ion binding//oxidoreductase activity//oxidation reduction
1	5	99172541	A	G	0	4	4	-	INTERGENIC	-	-	-
0.4	5	99276171	C	T	9	6	15	-	INTERGENIC	-	-	-
0.4	5	99276180	A	G	9	6	15	-	INTERGENIC	-	-	-
0.5	5	99276182	A	G	7	6	13	-	INTERGENIC	-	-	-
0.4	5	99276198	C	T	7	4	11	-	INTERGENIC	-	-	-
0.4	5	99276294	G	A	10	7	17	-	INTERGENIC	-	-	-
0.3	5	99276414	T	C	19	7	26	-	INTERGENIC	-	-	-
0.3	5	99276421	G	A	19	7	26	-	INTERGENIC	-	-	-
1	5	99487864	T	C	0	5	5	-	INTERGENIC	-	-	-
1	5	99502918	G	T	1	27	28	GRMZM2G076263_T01	UTR_5_PRIME: 113 bases from TSS	-	-	//LOC100284221//structural constituent of ribosome//intracellular//ribosome//translation//LOC100284221 (cl55666_1), mRNA//LOC100284221 //LOC100276097//Ribosome-like protein
1	5	99928844	C	G	0	29	29	GRMZM2G103937_T01	UTR_3_PRIME: 218 bases from CDS	-	-	//hypothetical protein LOC100193015//hypothetical protein LOC100193015 (LOC100193015), mRNA//hypothetical protein LOC100193015 //Hypothetical protein LOC100193015//Putative uncharacterized protein
1	5	99928844	C	G	0	29	29	GRMZM2G103937_T03	SYNONYMOUS_CODING	cgC/cgG	R/R	//hypothetical protein LOC100193015//lipid metabolic process//hydrolase activity, acting on ester bonds//hypothetical protein LOC100193015 //Putative uncharacterized protein
1	5	99928844	C	G	0	29	29	GRMZM2G103937_T02	SYNONYMOUS_CODING	cgC/cgG	R/R	//hypothetical protein LOC100193015//lipid metabolic process//hydrolase activity, acting on ester bonds//hypothetical protein LOC100193015 //Putative uncharacterized protein
1	5	99928844	C	G	0	29	29	GRMZM2G103937_T05	UTR_5_PRIME: 169 bases from TSS	-	-	-
1	5	99928943	G	C	0	24	24	GRMZM2G103937_T01	UTR_3_PRIME: 317 bases from CDS	-	-	//hypothetical protein LOC100193015//hypothetical protein LOC100193015 (LOC100193015), mRNA//hypothetical protein LOC100193015 //Hypothetical protein LOC100193015//Putative uncharacterized protein
1	5	99928943	G	C	0	24	24	GRMZM2G103937_T03	SYNONYMOUS_CODING	gcG/gcC	A/A	//hypothetical protein LOC100193015//lipid metabolic process//hydrolase activity, acting on ester bonds//hypothetical protein LOC100193015 //Putative uncharacterized protein
1	5	99928943	G	C	0	24	24	GRMZM2G103937_T02	SYNONYMOUS_CODING	gcG/gcC	A/A	//hypothetical protein LOC100193015//lipid metabolic process//hydrolase activity, acting on ester bonds//hypothetical protein LOC100193015 //Putative uncharacterized protein
1	5	99928943	G	C	0	24	24	GRMZM2G103937_T05	UTR_5_PRIME: 70 bases from TSS	-	-	-
1	5	100070494	A	G	0	88	88	GRMZM2G079653_T01	UTR_3_PRIME: 169 bases from CDS	-	-	//ethylene-responsive transcription factor 3//DNA binding//transcription factor activity//regulation of transcription, DNA-dependent//homoiothermy//ice binding//response to freezing//ethylene-responsive transcription factor 3 (LOC100283213), mRNA//ethylene-responsive transcription factor 3 //Ethylene-responsive transcription factor 3//Ethylene-responsive transcription factor 3
1	5	100070593	G	A	0	85	85	GRMZM2G079653_T01	UTR_3_PRIME: 70 bases from CDS	-	-	//ethylene-responsive transcription factor 3//DNA binding//transcription factor activity//regulation of transcription, DNA-dependent//homoiothermy//ice binding//response to freezing//ethylene-responsive transcription factor 3 (LOC100283213), mRNA//ethylene-responsive transcription factor 3 //Ethylene-responsive transcription factor 3//Ethylene-responsive transcription factor 3
1	5	100070678	T	C	0	66	66	GRMZM2G079653_T01	SYNONYMOUS_CODING	acA/acG	T/T	//ethylene-responsive transcription factor 3//DNA binding//transcription factor activity//regulation of transcription, DNA-dependent//homoiothermy//ice binding//response to freezing//ethylene-responsive transcription factor 3 (LOC100283213), mRNA//ethylene-responsive transcription factor 3 //Ethylene-responsive transcription factor 3//Ethylene-responsive transcription factor 3
1	5	100070897	G	A	0	32	32	GRMZM2G079653_T01	SYNONYMOUS_CODING	ccC/ccT	P/P	//ethylene-responsive transcription factor 3//DNA binding//transcription factor activity//regulation of transcription, DNA-dependent//homoiothermy//ice binding//response to freezing//ethylene-responsive transcription factor 3 (LOC100283213), mRNA//ethylene-responsive transcription factor 3 //Ethylene-responsive transcription factor 3//Ethylene-responsive transcription factor 3
1	5	100071045	T	G	0	20	20	GRMZM2G079653_T01	NON_SYNONYMOUS_CODING	cAc/cCc	H/P	//ethylene-responsive transcription factor 3//DNA binding//transcription factor activity//regulation of transcription, DNA-dependent//homoiothermy//ice binding//response to freezing//ethylene-responsive transcription factor 3 (LOC100283213), mRNA//ethylene-responsive transcription factor 3 //Ethylene-responsive transcription factor 3//Ethylene-responsive transcription factor 3
1	5	100071131	A	G	0	24	24	GRMZM2G079653_T01	SYNONYMOUS_CODING	cgT/cgC	R/R	//ethylene-responsive transcription factor 3//DNA binding//transcription factor activity//regulation of transcription, DNA-dependent//homoiothermy//ice binding//response to freezing//ethylene-responsive transcription factor 3 (LOC100283213), mRNA//ethylene-responsive transcription factor 3 //Ethylene-responsive transcription factor 3//Ethylene-responsive transcription factor 3
1	5	100071269	C	A	0	43	43	GRMZM2G079653_T01	NON_SYNONYMOUS_CODING	gaG/gaT	E/D	//ethylene-responsive transcription factor 3//DNA binding//transcription factor activity//regulation of transcription, DNA-dependent//homoiothermy//ice binding//response to freezing//ethylene-responsive transcription factor 3 (LOC100283213), mRNA//ethylene-responsive transcription factor 3 //Ethylene-responsive transcription factor 3//Ethylene-responsive transcription factor 3
1	5	100071339	G	T	0	37	37	GRMZM2G079653_T01	UTR_5_PRIME: 41 bases from TSS	-	-	//ethylene-responsive transcription factor 3//DNA binding//transcription factor activity//regulation of transcription, DNA-dependent//homoiothermy//ice binding//response to freezing//ethylene-responsive transcription factor 3 (LOC100283213), mRNA//ethylene-responsive transcription factor 3 //Ethylene-responsive transcription factor 3//Ethylene-responsive transcription factor 3
1	5	100071512	T	C	0	34	34	-	INTERGENIC	-	-	-
0.5	5	100292135	C	T	5	6	11	-	INTERGENIC	-	-	-
1	5	100389583	C	A	0	11	11	-	INTERGENIC	-	-	-
0.9	5	100389634	T	C	1	13	14	-	INTERGENIC	-	-	-
0.9	5	100389753	T	A	1	17	18	-	INTERGENIC	-	-	-
1	5	100389992	T	C	0	15	15	-	INTERGENIC	-	-	-
1	5	100390003	G	A	0	18	18	-	INTERGENIC	-	-	-
1	5	100390104	T	C	0	33	33	-	INTERGENIC	-	-	-
1	5	100390252	T	G	1	55	56	AC213400.4_FGT003	NON_SYNONYMOUS_CODING	gTc/gGc	V/G	-
1	5	100390511	T	C	0	56	56	AC213400.4_FGT003	SYNONYMOUS_CODING	acT/acC	T/T	-
1	5	100390678	C	T	0	26	26	-	INTERGENIC	-	-	-
1	5	100390718	G	C	0	21	21	-	INTERGENIC	-	-	-
1	5	100390792	G	C	0	18	18	-	INTERGENIC	-	-	-
0.9	5	100390832	C	A	1	12	13	-	INTERGENIC	-	-	-
1	5	100405519	A	G	0	9	9	-	INTERGENIC	-	-	-
1	5	100405904	G	C	2	80	82	GRMZM2G067462_T01	UTR_5_PRIME: 52 bases from TSS	-	-	//transport
1	5	100406256	T	C	1	36	37	GRMZM2G067462_T01	INTRON	-	-	//transport
1	5	100406258	A	G	0	36	36	GRMZM2G067462_T01	INTRON	-	-	//transport
1	5	100413160	C	T	1	20	21	-	INTERGENIC	-	-	-
1	5	100413215	G	A	0	19	19	-	INTERGENIC	-	-	-
1	5	100413359	G	A	0	32	32	-	INTERGENIC	-	-	-
0.9	5	100413712	A	G	3	37	40	AC213400.4_FGT001	NON_SYNONYMOUS_CODING	Act/Gct	T/A	-
1	5	100414139	G	C	0	15	15	-	INTERGENIC	-	-	-
0.9	5	100414269	T	G	1	11	12	-	INTERGENIC	-	-	-
1	5	100435168	T	A	1	40	41	GRMZM2G079050_T01	EXON: Exon_chromosome_5_100434225_100435709	-	-	//hypothetical protein LOC100382143//hypothetical protein LOC100382143 (LOC100382143), mRNA//hypothetical protein LOC100382143 //Putative uncharacterized protein
1	5	100435489	A	G	0	50	50	GRMZM2G079050_T01	EXON: Exon_chromosome_5_100434225_100435709	-	-	//hypothetical protein LOC100382143//hypothetical protein LOC100382143 (LOC100382143), mRNA//hypothetical protein LOC100382143 //Putative uncharacterized protein
1	5	100435648	G	T	0	43	43	GRMZM2G079050_T01	EXON: Exon_chromosome_5_100434225_100435709	-	-	//hypothetical protein LOC100382143//hypothetical protein LOC100382143 (LOC100382143), mRNA//hypothetical protein LOC100382143 //Putative uncharacterized protein
1	5	100532662	A	G	1	85	86	-	INTERGENIC	-	-	-
1	5	100551999	T	G	0	3	3	-	INTERGENIC	-	-	-
1	5	100610610	C	A	0	3	3	-	INTERGENIC	-	-	-
0.9	5	100686445	A	G	1	16	17	GRMZM2G103070_T02	INTRON	-	-	//protein kinase activity//protein serine/threonine kinase activity//protein binding//ATP binding//protein amino acid phosphorylation//Transcribed locus, strongly similar to XP_002451696.1 hypothetical protein SORBIDRAFT_04g006110 [Sorghum bicolor]
0.9	5	100686445	A	G	1	16	17	GRMZM2G103070_T01	INTRON	-	-	//protein kinase activity//protein serine/threonine kinase activity//protein binding//ATP binding//protein amino acid phosphorylation//Transcribed locus, strongly similar to XP_002451696.1 hypothetical protein SORBIDRAFT_04g006110 [Sorghum bicolor]
0.9	5	100686675	G	A	3	44	47	GRMZM2G103070_T02	INTRON	-	-	//protein kinase activity//protein serine/threonine kinase activity//protein binding//ATP binding//protein amino acid phosphorylation//Transcribed locus, strongly similar to XP_002451696.1 hypothetical protein SORBIDRAFT_04g006110 [Sorghum bicolor]
0.9	5	100686675	G	A	3	44	47	GRMZM2G103070_T01	INTRON	-	-	//protein kinase activity//protein serine/threonine kinase activity//protein binding//ATP binding//protein amino acid phosphorylation//Transcribed locus, strongly similar to XP_002451696.1 hypothetical protein SORBIDRAFT_04g006110 [Sorghum bicolor]
1	5	100703183	C	G	0	10	10	-	INTERGENIC	-	-	-
1	5	100929361	A	G	0	47	47	GRMZM2G112429_T01	INTRON	-	-	//esterase/lipase/thioesterase//esterase/lipase/thioesterase (LOC100285540), mRNA//esterase/lipase/thioesterase //Esterase/lipase/thioesterase//Esterase/lipase/thioesterase
1	5	100929495	G	A	0	35	35	GRMZM2G112429_T01	INTRON	-	-	//esterase/lipase/thioesterase//esterase/lipase/thioesterase (LOC100285540), mRNA//esterase/lipase/thioesterase //Esterase/lipase/thioesterase//Esterase/lipase/thioesterase
1	5	100929495	G	A	0	35	35	GRMZM2G112429_T02	NON_SYNONYMOUS_CODING	Ccc/Tcc	P/S	-
0.6	5	100989466	A	G	2	3	5	-	INTERGENIC	-	-	-
1	5	101140322	C	T	0	4	4	-	INTERGENIC	-	-	-
1	5	101140362	T	C	0	3	3	-	INTERGENIC	-	-	-
1	5	101140405	C	T	0	4	4	-	INTERGENIC	-	-	-
1	5	101172710	C	G	1	137	138	GRMZM2G139650_T01	NON_SYNONYMOUS_CODING	gaG/gaC	E/D	//phytoene dehydrogenase-like//phytoene dehydrogenase-like (LOC100281969), mRNA//phytoene dehydrogenase-like //Phytoene dehydrogenase-like//Phytoene dehydrogenase-like
1	5	101181428	A	G	0	22	22	GRMZM2G139650_T01	NON_SYNONYMOUS_CODING	gTg/gCg	V/A	//phytoene dehydrogenase-like//phytoene dehydrogenase-like (LOC100281969), mRNA//phytoene dehydrogenase-like //Phytoene dehydrogenase-like//Phytoene dehydrogenase-like
1	5	101181580	A	C	0	33	33	GRMZM2G139650_T01	UTR_5_PRIME: 106 bases from TSS	-	-	//phytoene dehydrogenase-like//phytoene dehydrogenase-like (LOC100281969), mRNA//phytoene dehydrogenase-like //Phytoene dehydrogenase-like//Phytoene dehydrogenase-like
1	5	101181627	C	G	1	37	38	GRMZM2G139650_T01	UTR_5_PRIME: 153 bases from TSS	-	-	//phytoene dehydrogenase-like//phytoene dehydrogenase-like (LOC100281969), mRNA//phytoene dehydrogenase-like //Phytoene dehydrogenase-like//Phytoene dehydrogenase-like
1	5	101297866	G	A	1	151	152	GRMZM2G332562_T01	EXON: Exon_chromosome_5_101297504_101297969	-	-	//hypothetical protein LOC100193855//dicarboxylic acid transport//amino acid transport//membrane//sodium:dicarboxylate symporter activity//hypothetical protein LOC100193855 (LOC100193855), mRNA//hypothetical protein LOC100193855 //TSA: Zea mays contig55899, mRNA sequence//Hypothetical protein LOC100193855//Putative uncharacterized protein
1	5	101299181	T	C	1	35	36	GRMZM2G332562_T01	EXON: Exon_chromosome_5_101299009_101299421	-	-	//hypothetical protein LOC100193855//dicarboxylic acid transport//amino acid transport//membrane//sodium:dicarboxylate symporter activity//hypothetical protein LOC100193855 (LOC100193855), mRNA//hypothetical protein LOC100193855 //TSA: Zea mays contig55899, mRNA sequence//Hypothetical protein LOC100193855//Putative uncharacterized protein
1	5	101299328	A	G	1	36	37	GRMZM2G332562_T01	EXON: Exon_chromosome_5_101299009_101299421	-	-	//hypothetical protein LOC100193855//dicarboxylic acid transport//amino acid transport//membrane//sodium:dicarboxylate symporter activity//hypothetical protein LOC100193855 (LOC100193855), mRNA//hypothetical protein LOC100193855 //TSA: Zea mays contig55899, mRNA sequence//Hypothetical protein LOC100193855//Putative uncharacterized protein
1	5	101299951	T	G	0	42	42	GRMZM2G332562_T01	UTR_5_PRIME: 543 bases from TSS	-	-	//hypothetical protein LOC100193855//dicarboxylic acid transport//amino acid transport//membrane//sodium:dicarboxylate symporter activity//hypothetical protein LOC100193855 (LOC100193855), mRNA//hypothetical protein LOC100193855 //TSA: Zea mays contig55899, mRNA sequence//Hypothetical protein LOC100193855//Putative uncharacterized protein
1	5	101300232	C	G	2	65	67	GRMZM2G332562_T01	UTR_5_PRIME: 824 bases from TSS	-	-	//hypothetical protein LOC100193855//dicarboxylic acid transport//amino acid transport//membrane//sodium:dicarboxylate symporter activity//hypothetical protein LOC100193855 (LOC100193855), mRNA//hypothetical protein LOC100193855 //TSA: Zea mays contig55899, mRNA sequence//Hypothetical protein LOC100193855//Putative uncharacterized protein
1	5	101300524	T	C	0	87	87	-	INTERGENIC	-	-	-
1	5	101300571	A	G	0	63	63	-	INTERGENIC	-	-	-
1	5	101300595	G	A	0	50	50	-	INTERGENIC	-	-	-
1	5	101300651	A	G	0	37	37	-	INTERGENIC	-	-	-
1	5	101326387	T	C	0	20	20	-	INTERGENIC	-	-	-
1	5	101326410	T	G	0	20	20	-	INTERGENIC	-	-	-
1	5	101326492	G	A	0	19	19	-	INTERGENIC	-	-	-
1	5	101410478	T	C	0	54	54	GRMZM5G855237_T01	EXON: Exon_chromosome_5_101410122_101410801	-	-	//hypothetical protein LOC100381911//hypothetical protein LOC100381911 (LOC100381911), mRNA//hypothetical protein LOC100381911 //Hypothetical protein LOC100381911//Putative uncharacterized protein
1	5	101410756	A	T	0	62	62	GRMZM5G855237_T01	UTR_5_PRIME: 112 bases from TSS	-	-	//hypothetical protein LOC100381911//hypothetical protein LOC100381911 (LOC100381911), mRNA//hypothetical protein LOC100381911 //Hypothetical protein LOC100381911//Putative uncharacterized protein
1	5	101410919	T	C	0	28	28	-	INTERGENIC	-	-	-
1	5	101510726	C	T	0	4	4	-	INTERGENIC	-	-	-
1	5	101510782	C	G	0	7	7	-	INTERGENIC	-	-	-
1	5	101510805	G	A	0	7	7	-	INTERGENIC	-	-	-
1	5	101510838	G	A	0	8	8	-	INTERGENIC	-	-	-
1	5	101510844	A	G	0	6	6	-	INTERGENIC	-	-	-
1	5	101510906	A	G	0	4	4	-	INTERGENIC	-	-	-
1	5	101585649	G	A	1	21	22	GRMZM2G379490_T01	NON_SYNONYMOUS_CODING	Gcc/Acc	A/T	-
1	5	101591733	G	C	3	67	70	GRMZM2G080129_T01	INTRON	-	-	//hypothetical protein LOC100382121//hypothetical protein LOC100382121 (LOC100382121), mRNA//hypothetical protein LOC100382121 //Hypothetical protein LOC100382121//Putative uncharacterized protein
1	5	101591940	G	A	1	57	58	GRMZM2G080129_T01	UTR_5_PRIME: 492 bases from TSS	-	-	//hypothetical protein LOC100382121//hypothetical protein LOC100382121 (LOC100382121), mRNA//hypothetical protein LOC100382121 //Hypothetical protein LOC100382121//Putative uncharacterized protein
1	5	101591940	G	A	1	57	58	GRMZM2G080129_T01	START_GAINED: TTG	-	-	//hypothetical protein LOC100382121//hypothetical protein LOC100382121 (LOC100382121), mRNA//hypothetical protein LOC100382121 //Hypothetical protein LOC100382121//Putative uncharacterized protein
1	5	101595775	C	G	0	22	22	-	INTERGENIC	-	-	-
1	5	101633359	A	G	0	26	26	GRMZM2G080111_T01	NON_SYNONYMOUS_CODING	Tat/Cat	Y/H	//transcription factor activity//nucleus//regulation of transcription, DNA-dependent//sequence-specific DNA binding//protein dimerization activity
1	5	101633372	A	G	0	28	28	GRMZM2G080111_T01	SYNONYMOUS_CODING	caT/caC	H/H	//transcription factor activity//nucleus//regulation of transcription, DNA-dependent//sequence-specific DNA binding//protein dimerization activity
1	5	101642997	G	A	0	74	74	GRMZM2G080083_T02	INTRON	-	-	//hypothetical protein LOC100279229//hypothetical protein LOC100279229 (LOC100279229), mRNA//hypothetical protein LOC100279229 //Hypothetical protein LOC100279229//Putative uncharacterized protein
1	5	101642997	G	A	0	74	74	GRMZM2G080083_T01	INTRON	-	-	-
1	5	101890054	T	C	0	3	3	-	INTERGENIC	-	-	-
1	5	101894409	G	C	0	3	3	-	INTERGENIC	-	-	-
1	5	101901736	T	A	0	82	82	-	INTERGENIC	-	-	-
1	5	101901740	G	A	0	82	82	-	INTERGENIC	-	-	-
1	5	101901942	C	G	1	57	58	GRMZM2G342426_T01	INTRON	-	-	-
1	5	101902054	T	C	1	43	44	GRMZM2G342426_T01	INTRON	-	-	-
1	5	101902320	A	G	0	25	25	GRMZM2G342426_T01	SYNONYMOUS_CODING	aaA/aaG	K/K	-
1	5	102274249	C	T	0	6	6	-	INTERGENIC	-	-	-
1	5	102274387	T	C	0	7	7	-	INTERGENIC	-	-	-
1	5	102274443	T	G	0	6	6	-	INTERGENIC	-	-	-
1	5	102351909	C	T	0	51	51	-	INTERGENIC	-	-	-
0.9	5	102352118	G	C	2	35	37	-	INTERGENIC	-	-	-
1	5	102352157	T	C	1	30	31	-	INTERGENIC	-	-	-
1	5	102352168	G	T	1	29	30	-	INTERGENIC	-	-	-
1	5	102447559	G	C	0	25	25	GRMZM2G175425_T01	UTR_5_PRIME: 86 bases from TSS	-	-	//hypothetical protein LOC100275644//hypothetical protein LOC100275644 (LOC100275644), mRNA//hypothetical protein LOC100275644 //Hypothetical protein LOC100275644//Putative uncharacterized protein
1	5	102447926	C	T	0	51	51	GRMZM2G175425_T01	SYNONYMOUS_CODING	ctC/ctT	L/L	//hypothetical protein LOC100275644//hypothetical protein LOC100275644 (LOC100275644), mRNA//hypothetical protein LOC100275644 //Hypothetical protein LOC100275644//Putative uncharacterized protein
1	5	102448079	G	C	2	86	88	GRMZM2G175425_T01	NON_SYNONYMOUS_CODING	gaG/gaC	E/D	//hypothetical protein LOC100275644//hypothetical protein LOC100275644 (LOC100275644), mRNA//hypothetical protein LOC100275644 //Hypothetical protein LOC100275644//Putative uncharacterized protein
1	5	102448083	G	C	2	88	90	GRMZM2G175425_T01	NON_SYNONYMOUS_CODING	Gcc/Ccc	A/P	//hypothetical protein LOC100275644//hypothetical protein LOC100275644 (LOC100275644), mRNA//hypothetical protein LOC100275644 //Hypothetical protein LOC100275644//Putative uncharacterized protein
0.8	5	102582000	G	T	5	17	22	-	INTERGENIC	-	-	-
1	5	102582005	T	C	0	21	21	-	INTERGENIC	-	-	-
0.8	5	102582018	T	C	4	15	19	-	INTERGENIC	-	-	-
1	5	102582106	T	G	0	16	16	-	INTERGENIC	-	-	-
1	5	102582117	C	T	0	15	15	-	INTERGENIC	-	-	-
1	5	102582132	A	G	0	12	12	-	INTERGENIC	-	-	-
0.9	5	102582141	C	T	1	12	13	-	INTERGENIC	-	-	-
1	5	102582159	T	C	0	12	12	-	INTERGENIC	-	-	-
1	5	102697934	T	C	1	50	51	-	INTERGENIC	-	-	-
1	5	102777987	A	C	0	3	3	-	INTERGENIC	-	-	-
1	5	102778034	G	C	0	3	3	-	INTERGENIC	-	-	-
1	5	102778050	T	C	0	3	3	-	INTERGENIC	-	-	-
1	5	102808246	A	G	0	3	3	-	INTERGENIC	-	-	-
1	5	102808271	A	G	0	3	3	-	INTERGENIC	-	-	-
1	5	102808334	G	A	0	3	3	-	INTERGENIC	-	-	-
1	5	102877361	G	T	0	9	9	-	INTERGENIC	-	-	-
1	5	102877487	A	G	0	10	10	-	INTERGENIC	-	-	-
1	5	102878048	G	A	0	3	3	-	INTERGENIC	-	-	-
1	5	102878166	A	G	0	5	5	-	INTERGENIC	-	-	-
1	5	102878208	C	G	0	3	3	-	INTERGENIC	-	-	-
1	5	102917644	A	G	0	3	3	-	INTERGENIC	-	-	-
1	5	102976278	C	T	0	3	3	-	INTERGENIC	-	-	-
1	5	103017613	A	G	0	53	53	-	INTERGENIC	-	-	-
1	5	103237060	A	G	0	11	11	-	INTERGENIC	-	-	-
1	5	103237080	G	C	0	10	10	-	INTERGENIC	-	-	-
1	5	103237082	T	C	0	10	10	-	INTERGENIC	-	-	-
1	5	103237166	A	C	0	15	15	-	INTERGENIC	-	-	-
1	5	103237254	T	C	0	17	17	-	INTERGENIC	-	-	-
1	5	103237273	T	C	0	18	18	-	INTERGENIC	-	-	-
1	5	103237372	C	T	0	19	19	-	INTERGENIC	-	-	-
1	5	103237402	T	C	0	20	20	-	INTERGENIC	-	-	-
1	5	103363155	A	G	0	3	3	-	INTERGENIC	-	-	-
1	5	103368805	T	C	0	6	6	-	INTERGENIC	-	-	-
1	5	103368820	T	C	0	5	5	-	INTERGENIC	-	-	-
0.9	5	103368998	T	G	1	13	14	-	INTERGENIC	-	-	-
1	5	103369013	A	G	0	15	15	-	INTERGENIC	-	-	-
1	5	103369116	T	C	0	11	11	-	INTERGENIC	-	-	-
1	5	103383303	T	C	1	20	21	-	INTERGENIC	-	-	-
0.9	5	103383420	C	T	1	14	15	-	INTERGENIC	-	-	-
0.9	5	103383442	C	T	1	15	16	-	INTERGENIC	-	-	-
1	5	103418804	G	T	0	7	7	-	INTERGENIC	-	-	-
1	5	103418816	C	T	0	9	9	-	INTERGENIC	-	-	-
1	5	103418934	C	G	0	13	13	-	INTERGENIC	-	-	-
1	5	103419063	G	A	0	28	28	-	INTERGENIC	-	-	-
1	5	103419092	A	G	0	36	36	-	INTERGENIC	-	-	-
1	5	103419261	C	A	0	15	15	-	INTERGENIC	-	-	-
1	5	103572025	A	G	0	4	4	-	INTERGENIC	-	-	-
1	5	103572072	T	A	0	8	8	-	INTERGENIC	-	-	-
1	5	103572148	T	G	0	11	11	-	INTERGENIC	-	-	-
1	5	103572290	A	G	0	10	10	-	INTERGENIC	-	-	-
1	5	103572324	C	T	0	8	8	-	INTERGENIC	-	-	-
1	5	103716354	T	G	0	4	4	-	INTERGENIC	-	-	-
1	5	103779569	G	A	0	11	11	-	INTERGENIC	-	-	-
1	5	103779581	C	T	0	11	11	-	INTERGENIC	-	-	-
1	5	103779593	T	A	0	13	13	-	INTERGENIC	-	-	-
1	5	103779607	C	T	0	15	15	-	INTERGENIC	-	-	-
1	5	103779746	T	C	0	16	16	-	INTERGENIC	-	-	-
1	5	103779760	G	A	0	14	14	-	INTERGENIC	-	-	-
1	5	104010789	C	T	0	18	18	-	INTERGENIC	-	-	-
1	5	104010804	T	G	0	20	20	-	INTERGENIC	-	-	-
1	5	104010828	C	T	1	22	23	-	INTERGENIC	-	-	-
1	5	104010884	A	G	1	29	30	-	INTERGENIC	-	-	-
1	5	104010920	A	G	1	27	28	-	INTERGENIC	-	-	-
0.9	5	104010952	C	T	2	27	29	-	INTERGENIC	-	-	-
1	5	104010976	A	G	1	32	33	-	INTERGENIC	-	-	-
1	5	104011012	T	C	1	29	30	-	INTERGENIC	-	-	-
1	5	104011032	A	G	1	26	27	-	INTERGENIC	-	-	-
0.9	5	104011123	T	G	1	19	20	-	INTERGENIC	-	-	-
1	5	104011169	G	A	0	14	14	-	INTERGENIC	-	-	-
1	5	104011237	C	G	0	10	10	-	INTERGENIC	-	-	-
1	5	104011331	G	A	0	4	4	-	INTERGENIC	-	-	-
1	5	104054970	C	T	0	18	18	-	INTERGENIC	-	-	-
1	5	104054985	G	C	0	18	18	-	INTERGENIC	-	-	-
1	5	104054994	T	C	0	21	21	-	INTERGENIC	-	-	-
1	5	104055177	G	A	0	22	22	-	INTERGENIC	-	-	-
0.9	5	104059795	T	C	1	13	14	-	INTERGENIC	-	-	-
1	5	104059864	T	G	1	21	22	-	INTERGENIC	-	-	-
1	5	104059873	T	C	1	22	23	-	INTERGENIC	-	-	-
1	5	104059875	T	C	1	21	22	-	INTERGENIC	-	-	-
1	5	104059964	A	G	1	50	51	-	INTERGENIC	-	-	-
1	5	104060006	A	T	2	54	56	-	INTERGENIC	-	-	-
1	5	104060020	G	A	2	62	64	-	INTERGENIC	-	-	-
1	5	104060039	A	C	2	69	71	-	INTERGENIC	-	-	-
1	5	104060120	C	T	2	80	82	-	INTERGENIC	-	-	-
1	5	104060133	T	G	1	83	84	-	INTERGENIC	-	-	-
1	5	104060269	C	A	0	49	49	-	INTERGENIC	-	-	-
1	5	104224414	A	C	0	3	3	-	INTERGENIC	-	-	-
1	5	104224459	T	C	0	3	3	-	INTERGENIC	-	-	-
1	5	104224479	G	C	0	4	4	-	INTERGENIC	-	-	-
1	5	104546267	G	A	0	29	29	-	INTERGENIC	-	-	-
1	5	104546276	T	C	0	30	30	-	INTERGENIC	-	-	-
1	5	104546355	T	C	0	40	40	-	INTERGENIC	-	-	-
1	5	104546368	G	C	1	41	42	-	INTERGENIC	-	-	-
1	5	104546373	C	T	0	41	41	-	INTERGENIC	-	-	-
1	5	104546444	T	C	0	49	49	-	INTERGENIC	-	-	-
1	5	104546490	A	G	0	51	51	-	INTERGENIC	-	-	-
1	5	104546498	G	A	0	48	48	-	INTERGENIC	-	-	-
1	5	104546571	T	C	0	37	37	-	INTERGENIC	-	-	-
1	5	104546574	C	T	0	37	37	-	INTERGENIC	-	-	-
1	5	104546737	G	A	0	16	16	-	INTERGENIC	-	-	-
1	5	104546781	G	A	0	11	11	-	INTERGENIC	-	-	-
1	5	104546800	T	C	0	10	10	-	INTERGENIC	-	-	-
1	5	104546819	A	C	0	9	9	-	INTERGENIC	-	-	-
1	5	104970068	T	C	0	28	28	-	INTERGENIC	-	-	-
0.8	5	105008427	A	G	1	3	4	-	INTERGENIC	-	-	-
1	5	105013354	T	C	1	30	31	-	INTERGENIC	-	-	-
1	5	105013537	C	T	0	15	15	-	INTERGENIC	-	-	-
0.9	5	105013541	T	C	1	12	13	-	INTERGENIC	-	-	-
1	5	105046494	A	T	0	3	3	-	INTERGENIC	-	-	-
1	5	105046532	T	C	0	3	3	-	INTERGENIC	-	-	-
1	5	105411920	C	T	0	27	27	-	INTERGENIC	-	-	-
1	5	105411936	T	C	0	24	24	-	INTERGENIC	-	-	-
1	5	105411962	G	A	0	23	23	-	INTERGENIC	-	-	-
1	5	105412015	C	T	0	24	24	-	INTERGENIC	-	-	-
1	5	105412037	C	T	0	26	26	-	INTERGENIC	-	-	-
1	5	105557718	A	G	0	6	6	-	INTERGENIC	-	-	-
1	5	105645104	C	T	0	161	161	GRMZM2G041878_T02	UTR_3_PRIME: 109 bases from CDS	-	-	-
1	5	105645104	C	T	0	161	161	GRMZM2G041878_T01	UTR_3_PRIME: 228 bases from CDS	-	-	//hypothetical protein LOC100278461//hypothetical protein LOC100278461 (LOC100278461), mRNA//hypothetical protein LOC100278461 //Hypothetical protein LOC100278461//Putative uncharacterized protein
1	5	105646741	A	G	0	4	4	GRMZM2G041878_T02	INTRON	-	-	-
1	5	105646741	A	G	0	4	4	GRMZM2G041878_T01	INTRON	-	-	//hypothetical protein LOC100278461//hypothetical protein LOC100278461 (LOC100278461), mRNA//hypothetical protein LOC100278461 //Hypothetical protein LOC100278461//Putative uncharacterized protein
1	5	105646834	A	C	0	3	3	GRMZM2G041878_T02	INTRON	-	-	-
1	5	105646834	A	C	0	3	3	GRMZM2G041878_T01	INTRON	-	-	//hypothetical protein LOC100278461//hypothetical protein LOC100278461 (LOC100278461), mRNA//hypothetical protein LOC100278461 //Hypothetical protein LOC100278461//Putative uncharacterized protein
1	5	105646837	A	C	0	3	3	GRMZM2G041878_T02	INTRON	-	-	-
1	5	105646837	A	C	0	3	3	GRMZM2G041878_T01	INTRON	-	-	//hypothetical protein LOC100278461//hypothetical protein LOC100278461 (LOC100278461), mRNA//hypothetical protein LOC100278461 //Hypothetical protein LOC100278461//Putative uncharacterized protein
1	5	105695212	A	G	0	73	73	GRMZM2G041878_T02	EXON: Exon_chromosome_5_105695133_105695570	-	-	-
1	5	105695212	A	G	0	73	73	GRMZM2G041878_T01	EXON: Exon_chromosome_5_105695133_105695570	-	-	//hypothetical protein LOC100278461//hypothetical protein LOC100278461 (LOC100278461), mRNA//hypothetical protein LOC100278461 //Hypothetical protein LOC100278461//Putative uncharacterized protein
1	5	105695515	T	C	0	124	124	GRMZM2G041878_T02	EXON: Exon_chromosome_5_105695133_105695570	-	-	-
1	5	105695515	T	C	0	124	124	GRMZM2G041878_T01	EXON: Exon_chromosome_5_105695133_105695570	-	-	//hypothetical protein LOC100278461//hypothetical protein LOC100278461 (LOC100278461), mRNA//hypothetical protein LOC100278461 //Hypothetical protein LOC100278461//Putative uncharacterized protein
1	5	105696355	C	T	0	52	52	GRMZM2G041878_T02	INTRON	-	-	-
1	5	105696355	C	T	0	52	52	GRMZM2G041878_T01	INTRON	-	-	//hypothetical protein LOC100278461//hypothetical protein LOC100278461 (LOC100278461), mRNA//hypothetical protein LOC100278461 //Hypothetical protein LOC100278461//Putative uncharacterized protein
1	5	105766626	G	T	0	12	12	GRMZM2G041878_T02	INTRON	-	-	-
1	5	105766626	G	T	0	12	12	GRMZM2G041878_T01	INTRON	-	-	//hypothetical protein LOC100278461//hypothetical protein LOC100278461 (LOC100278461), mRNA//hypothetical protein LOC100278461 //Hypothetical protein LOC100278461//Putative uncharacterized protein
1	5	105766636	T	C	0	12	12	GRMZM2G041878_T02	INTRON	-	-	-
1	5	105766636	T	C	0	12	12	GRMZM2G041878_T01	INTRON	-	-	//hypothetical protein LOC100278461//hypothetical protein LOC100278461 (LOC100278461), mRNA//hypothetical protein LOC100278461 //Hypothetical protein LOC100278461//Putative uncharacterized protein
1	5	105766768	T	C	0	11	11	GRMZM2G041878_T02	INTRON	-	-	-
1	5	105766768	T	C	0	11	11	GRMZM2G041878_T01	INTRON	-	-	//hypothetical protein LOC100278461//hypothetical protein LOC100278461 (LOC100278461), mRNA//hypothetical protein LOC100278461 //Hypothetical protein LOC100278461//Putative uncharacterized protein
1	5	105767931	G	A	0	50	50	GRMZM2G041878_T02	INTRON	-	-	-
1	5	105767931	G	A	0	50	50	GRMZM2G041878_T01	INTRON	-	-	//hypothetical protein LOC100278461//hypothetical protein LOC100278461 (LOC100278461), mRNA//hypothetical protein LOC100278461 //Hypothetical protein LOC100278461//Putative uncharacterized protein
1	5	105771880	A	G	0	16	16	GRMZM2G041878_T02	INTRON	-	-	-
1	5	105771880	A	G	0	16	16	GRMZM2G041878_T01	INTRON	-	-	//hypothetical protein LOC100278461//hypothetical protein LOC100278461 (LOC100278461), mRNA//hypothetical protein LOC100278461 //Hypothetical protein LOC100278461//Putative uncharacterized protein
1	5	105771892	T	C	0	18	18	GRMZM2G041878_T02	INTRON	-	-	-
1	5	105771892	T	C	0	18	18	GRMZM2G041878_T01	INTRON	-	-	//hypothetical protein LOC100278461//hypothetical protein LOC100278461 (LOC100278461), mRNA//hypothetical protein LOC100278461 //Hypothetical protein LOC100278461//Putative uncharacterized protein
1	5	105771897	A	G	0	18	18	GRMZM2G041878_T02	INTRON	-	-	-
1	5	105771897	A	G	0	18	18	GRMZM2G041878_T01	INTRON	-	-	//hypothetical protein LOC100278461//hypothetical protein LOC100278461 (LOC100278461), mRNA//hypothetical protein LOC100278461 //Hypothetical protein LOC100278461//Putative uncharacterized protein
1	5	105772005	C	T	0	23	23	GRMZM2G041878_T02	INTRON	-	-	-
1	5	105772005	C	T	0	23	23	GRMZM2G041878_T01	INTRON	-	-	//hypothetical protein LOC100278461//hypothetical protein LOC100278461 (LOC100278461), mRNA//hypothetical protein LOC100278461 //Hypothetical protein LOC100278461//Putative uncharacterized protein
1	5	105772021	G	T	0	24	24	GRMZM2G041878_T02	INTRON	-	-	-
1	5	105772021	G	T	0	24	24	GRMZM2G041878_T01	INTRON	-	-	//hypothetical protein LOC100278461//hypothetical protein LOC100278461 (LOC100278461), mRNA//hypothetical protein LOC100278461 //Hypothetical protein LOC100278461//Putative uncharacterized protein
1	5	105772102	C	T	0	33	33	GRMZM2G041878_T02	INTRON	-	-	-
1	5	105772102	C	T	0	33	33	GRMZM2G041878_T01	INTRON	-	-	//hypothetical protein LOC100278461//hypothetical protein LOC100278461 (LOC100278461), mRNA//hypothetical protein LOC100278461 //Hypothetical protein LOC100278461//Putative uncharacterized protein
1	5	105772208	C	G	0	41	41	GRMZM2G041878_T02	INTRON	-	-	-
1	5	105772208	C	G	0	41	41	GRMZM2G041878_T01	INTRON	-	-	//hypothetical protein LOC100278461//hypothetical protein LOC100278461 (LOC100278461), mRNA//hypothetical protein LOC100278461 //Hypothetical protein LOC100278461//Putative uncharacterized protein
1	5	105772243	G	A	0	45	45	GRMZM2G041878_T02	INTRON	-	-	-
1	5	105772243	G	A	0	45	45	GRMZM2G041878_T01	INTRON	-	-	//hypothetical protein LOC100278461//hypothetical protein LOC100278461 (LOC100278461), mRNA//hypothetical protein LOC100278461 //Hypothetical protein LOC100278461//Putative uncharacterized protein
1	5	105772323	T	C	1	34	35	GRMZM2G041878_T02	INTRON	-	-	-
1	5	105772323	T	C	1	34	35	GRMZM2G041878_T01	INTRON	-	-	//hypothetical protein LOC100278461//hypothetical protein LOC100278461 (LOC100278461), mRNA//hypothetical protein LOC100278461 //Hypothetical protein LOC100278461//Putative uncharacterized protein
1	5	105781617	C	A	0	23	23	-	INTERGENIC	-	-	-
1	5	105781629	A	G	0	18	18	-	INTERGENIC	-	-	-
1	5	105782669	T	C	0	20	20	-	INTERGENIC	-	-	-
1	5	105782709	C	T	0	30	30	-	INTERGENIC	-	-	-
1	5	105782752	G	A	0	44	44	-	INTERGENIC	-	-	-
1	5	105782792	A	G	0	59	59	-	INTERGENIC	-	-	-
1	5	105782950	C	A	0	48	48	-	INTERGENIC	-	-	-
1	5	106090053	T	C	0	17	17	-	INTERGENIC	-	-	-
1	5	106090065	C	T	0	18	18	-	INTERGENIC	-	-	-
1	5	106090075	T	C	0	14	14	-	INTERGENIC	-	-	-
1	5	106090097	T	C	0	17	17	-	INTERGENIC	-	-	-
1	5	106090230	G	A	0	10	10	-	INTERGENIC	-	-	-
1	5	106090370	A	G	0	27	27	-	INTERGENIC	-	-	-
1	5	106093823	T	C	0	23	23	-	INTERGENIC	-	-	-
1	5	106094210	C	T	0	54	54	-	INTERGENIC	-	-	-
1	5	106094299	A	C	0	47	47	AC205425.3_FGT006	NON_SYNONYMOUS_CODING	aaT/aaG	N/K	-
1	5	106094341	G	A	0	44	44	AC205425.3_FGT006	SYNONYMOUS_CODING	acC/acT	T/T	-
1	5	106094343	T	C	0	44	44	AC205425.3_FGT006	NON_SYNONYMOUS_CODING	Acc/Gcc	T/A	-
1	5	106094370	C	T	0	35	35	AC205425.3_FGT006	NON_SYNONYMOUS_CODING	Gcc/Acc	A/T	-
1	5	106094384	G	A	0	27	27	AC205425.3_FGT006	NON_SYNONYMOUS_CODING	gCg/gTg	A/V	-
1	5	106094429	T	G	0	22	22	AC205425.3_FGT006	NON_SYNONYMOUS_CODING	cAt/cCt	H/P	-
1	5	106094584	A	G	0	19	19	-	INTERGENIC	-	-	-
1	5	106094668	T	C	0	10	10	-	INTERGENIC	-	-	-
1	5	106094697	C	G	0	9	9	-	INTERGENIC	-	-	-
1	5	106114082	T	C	0	3	3	GRMZM2G102189_T01	INTRON	-	-	//kelch motif family protein//protein binding//kelch motif family protein (LOC100282773), mRNA//kelch motif family protein //Kelch motif family protein//Putative uncharacterized protein //Kelch motif family protein
0.8	5	106229756	A	T	2	9	11	-	INTERGENIC	-	-	-
1	5	106231185	C	T	0	18	18	-	INTERGENIC	-	-	-
1	5	106235807	A	G	0	12	12	GRMZM2G170577_T01	INTRON	-	-	//ion channel activity//transmembrane transport//TSA: Zea mays contig21473, mRNA sequence
1	5	106259435	C	T	0	10	10	-	INTERGENIC	-	-	-
1	5	106259566	C	T	0	20	20	AC219022.3_FGT004	NON_SYNONYMOUS_CODING	gCg/gTg	A/V	-
1	5	106259585	T	G	0	22	22	AC219022.3_FGT004	SYNONYMOUS_CODING	gcT/gcG	A/A	-
1	5	106259605	T	C	0	23	23	AC219022.3_FGT004	NON_SYNONYMOUS_CODING	cTg/cCg	L/P	-
1	5	106259639	A	G	0	30	30	AC219022.3_FGT004	SYNONYMOUS_CODING	agA/agG	R/R	-
1	5	106259785	G	A	0	64	64	AC219022.3_FGT004	NON_SYNONYMOUS_CODING	cGg/cAg	R/Q	-
0.9	5	106260093	C	T	3	22	25	-	INTERGENIC	-	-	-
1	5	106263595	C	G	0	43	43	GRMZM2G344163_T01	SYNONYMOUS_CODING	tcC/tcG	S/S	//hypothetical protein LOC100383583//ion channel activity//voltage-gated chloride channel activity//chloride transport//membrane//transmembrane transport//hypothetical protein LOC100383583 (LOC100383583), mRNA//hypothetical protein LOC100383583 //Hypothetical protein LOC100383583//Putative uncharacterized protein
1	5	106310164	G	A	0	13	13	-	INTERGENIC	-	-	-
1	5	106310232	A	C	0	13	13	-	INTERGENIC	-	-	-
1	5	106310333	C	T	0	15	15	-	INTERGENIC	-	-	-
1	5	106310365	G	T	0	17	17	-	INTERGENIC	-	-	-
1	5	106310503	T	C	0	21	21	-	INTERGENIC	-	-	-
1	5	106310539	C	T	0	25	25	-	INTERGENIC	-	-	-
1	5	106310580	A	G	1	25	26	-	INTERGENIC	-	-	-
1	5	106310600	T	C	1	29	30	-	INTERGENIC	-	-	-
1	5	106310612	C	T	1	30	31	-	INTERGENIC	-	-	-
1	5	106310837	G	A	1	24	25	-	INTERGENIC	-	-	-
1	5	106310965	G	T	1	24	25	-	INTERGENIC	-	-	-
0.8	5	106311054	G	T	4	21	25	-	INTERGENIC	-	-	-
0.8	5	106311063	T	C	5	24	29	-	INTERGENIC	-	-	-
1	5	106333170	T	C	0	4	4	-	INTERGENIC	-	-	-
1	5	106333266	C	T	0	14	14	-	INTERGENIC	-	-	-
1	5	106333314	T	C	0	16	16	-	INTERGENIC	-	-	-
1	5	106333393	G	A	0	11	11	-	INTERGENIC	-	-	-
1	5	106333584	G	A	0	13	13	-	INTERGENIC	-	-	-
1	5	106333592	G	A	0	13	13	-	INTERGENIC	-	-	-
1	5	106333616	C	T	0	13	13	-	INTERGENIC	-	-	-
1	5	106333694	A	G	0	31	31	-	INTERGENIC	-	-	-
1	5	106333788	G	A	0	40	40	-	INTERGENIC	-	-	-
1	5	106333861	A	G	0	28	28	-	INTERGENIC	-	-	-
1	5	106333892	T	C	0	22	22	-	INTERGENIC	-	-	-
1	5	106333897	G	A	0	20	20	-	INTERGENIC	-	-	-
1	5	106333908	G	A	0	22	22	-	INTERGENIC	-	-	-
1	5	106333921	G	A	0	21	21	-	INTERGENIC	-	-	-
1	5	106334023	G	A	0	20	20	-	INTERGENIC	-	-	-
1	5	106334078	A	T	0	19	19	-	INTERGENIC	-	-	-
1	5	106334092	A	G	0	17	17	-	INTERGENIC	-	-	-
1	5	106488029	T	C	0	11	11	GRMZM2G000775_T01	NON_SYNONYMOUS_CODING	Acg/Gcg	T/A	//Transcribed locus, moderately similar to NP_001169839.1 hypothetical protein LOC100383731 [Zea mays]
1	5	106488045	G	A	0	15	15	GRMZM2G000775_T01	SYNONYMOUS_CODING	gcC/gcT	A/A	//Transcribed locus, moderately similar to NP_001169839.1 hypothetical protein LOC100383731 [Zea mays]
1	5	106488130	T	C	0	18	18	GRMZM2G000775_T01	NON_SYNONYMOUS_CODING	gAc/gGc	D/G	//Transcribed locus, moderately similar to NP_001169839.1 hypothetical protein LOC100383731 [Zea mays]
1	5	106488174	G	A	0	22	22	GRMZM2G000775_T01	SYNONYMOUS_CODING	cgC/cgT	R/R	//Transcribed locus, moderately similar to NP_001169839.1 hypothetical protein LOC100383731 [Zea mays]
1	5	106488191	T	G	0	22	22	GRMZM2G000775_T01	NON_SYNONYMOUS_CODING	Agt/Cgt	S/R	//Transcribed locus, moderately similar to NP_001169839.1 hypothetical protein LOC100383731 [Zea mays]
1	5	106488197	C	T	0	22	22	GRMZM2G000775_T01	NON_SYNONYMOUS_CODING	Gga/Aga	G/R	//Transcribed locus, moderately similar to NP_001169839.1 hypothetical protein LOC100383731 [Zea mays]
1	5	106488338	T	C	0	45	45	GRMZM2G000775_T01	UTR_5_PRIME: 66 bases from TSS	-	-	//Transcribed locus, moderately similar to NP_001169839.1 hypothetical protein LOC100383731 [Zea mays]
1	5	106488415	A	G	0	58	58	GRMZM2G000775_T01	UTR_5_PRIME: 143 bases from TSS	-	-	//Transcribed locus, moderately similar to NP_001169839.1 hypothetical protein LOC100383731 [Zea mays]
1	5	106488480	C	G	1	75	76	GRMZM2G000775_T01	UTR_5_PRIME: 208 bases from TSS	-	-	//Transcribed locus, moderately similar to NP_001169839.1 hypothetical protein LOC100383731 [Zea mays]
1	5	106488494	G	A	2	74	76	GRMZM2G000775_T01	UTR_5_PRIME: 222 bases from TSS	-	-	//Transcribed locus, moderately similar to NP_001169839.1 hypothetical protein LOC100383731 [Zea mays]
1	5	106488558	G	A	1	100	101	GRMZM2G000775_T01	UTR_5_PRIME: 286 bases from TSS	-	-	//Transcribed locus, moderately similar to NP_001169839.1 hypothetical protein LOC100383731 [Zea mays]
1	5	106488558	G	A	1	100	101	GRMZM2G000775_T01	START_GAINED: TTG	-	-	//Transcribed locus, moderately similar to NP_001169839.1 hypothetical protein LOC100383731 [Zea mays]
1	5	106488649	T	G	1	141	142	GRMZM2G000775_T01	UTR_5_PRIME: 377 bases from TSS	-	-	//Transcribed locus, moderately similar to NP_001169839.1 hypothetical protein LOC100383731 [Zea mays]
1	5	106628187	G	A	0	51	51	GRMZM2G014577_T01	UTR_5_PRIME: 21 bases from TSS	-	-	//LOC100193839//binding//LOC100193839 (pco103565), mRNA//hypothetical protein LOC100193839 //Putative uncharacterized protein
1	5	106628612	G	C	0	44	44	GRMZM2G014577_T01	INTRON	-	-	//LOC100193839//binding//LOC100193839 (pco103565), mRNA//hypothetical protein LOC100193839 //Putative uncharacterized protein
1	5	106634304	T	C	0	3	3	GRMZM2G014577_T01	INTRON	-	-	//LOC100193839//binding//LOC100193839 (pco103565), mRNA//hypothetical protein LOC100193839 //Putative uncharacterized protein
1	5	106634373	A	G	0	3	3	GRMZM2G014577_T01	INTRON	-	-	//LOC100193839//binding//LOC100193839 (pco103565), mRNA//hypothetical protein LOC100193839 //Putative uncharacterized protein
1	5	106634389	T	C	0	3	3	GRMZM2G014577_T01	INTRON	-	-	//LOC100193839//binding//LOC100193839 (pco103565), mRNA//hypothetical protein LOC100193839 //Putative uncharacterized protein
1	5	106635820	G	A	0	41	41	GRMZM2G014577_T01	INTRON	-	-	//LOC100193839//binding//LOC100193839 (pco103565), mRNA//hypothetical protein LOC100193839 //Putative uncharacterized protein
1	5	106662904	G	A	0	87	87	GRMZM2G014577_T01	UTR_3_PRIME: 281 bases from CDS	-	-	//LOC100193839//binding//LOC100193839 (pco103565), mRNA//hypothetical protein LOC100193839 //Putative uncharacterized protein
1	5	106663061	A	G	0	109	109	GRMZM2G014577_T01	UTR_3_PRIME: 438 bases from CDS	-	-	//LOC100193839//binding//LOC100193839 (pco103565), mRNA//hypothetical protein LOC100193839 //Putative uncharacterized protein
1	5	106749738	A	G	0	5	5	-	INTERGENIC	-	-	-
1	5	106750274	T	G	0	5	5	-	INTERGENIC	-	-	-
1	5	106750295	T	A	0	6	6	-	INTERGENIC	-	-	-
1	5	106752657	T	C	0	3	3	-	INTERGENIC	-	-	-
1	5	106857359	A	G	0	17	17	-	INTERGENIC	-	-	-
1	5	106857421	G	A	0	14	14	-	INTERGENIC	-	-	-
1	5	106857429	C	T	0	12	12	-	INTERGENIC	-	-	-
1	5	106901765	A	T	0	5	5	-	INTERGENIC	-	-	-
1	5	106901936	C	G	0	5	5	-	INTERGENIC	-	-	-
1	5	106967579	G	A	0	5	5	-	INTERGENIC	-	-	-
1	5	106967587	A	G	0	5	5	-	INTERGENIC	-	-	-
1	5	106967600	T	C	0	6	6	-	INTERGENIC	-	-	-
1	5	106967755	G	A	0	10	10	-	INTERGENIC	-	-	-
1	5	106967840	G	A	0	4	4	-	INTERGENIC	-	-	-
1	5	106971892	C	T	0	7	7	-	INTERGENIC	-	-	-
1	5	106971945	A	G	0	5	5	-	INTERGENIC	-	-	-
1	5	106972030	G	A	0	11	11	-	INTERGENIC	-	-	-
1	5	106972155	A	G	0	9	9	-	INTERGENIC	-	-	-
1	5	106972235	G	T	0	7	7	-	INTERGENIC	-	-	-
1	5	107086324	C	A	0	7	7	-	INTERGENIC	-	-	-
1	5	107137838	A	G	0	37	37	GRMZM2G015033_T02	UTR_5_PRIME: 7757 bases from TSS	-	-	-
1	5	107137838	A	G	0	37	37	GRMZM2G015033_T01	INTRON	-	-	//hypothetical protein LOC100276178//hypothetical protein LOC100276178 (LOC100276178), mRNA//hypothetical protein LOC100276178 //Hypothetical protein LOC100276178//Putative uncharacterized protein
1	5	107282549	T	C	0	46	46	-	INTERGENIC	-	-	-
1	5	107282554	T	C	0	46	46	-	INTERGENIC	-	-	-
1	5	107282591	T	C	0	41	41	-	INTERGENIC	-	-	-
1	5	107282595	A	C	0	41	41	-	INTERGENIC	-	-	-
1	5	107307297	C	G	1	81	82	-	INTERGENIC	-	-	-
1	5	107307325	T	C	1	100	101	-	INTERGENIC	-	-	-
1	5	107340432	A	T	0	33	33	-	INTERGENIC	-	-	-
1	5	107340761	T	G	0	41	41	-	INTERGENIC	-	-	-
1	5	107340921	T	C	0	42	42	GRMZM2G425583_T01	INTRON	-	-	//hypothetical protein LOC100277634//hypothetical protein LOC100277634 (LOC100277634), mRNA//hypothetical protein LOC100277634 //Hypothetical protein LOC100277634//Putative uncharacterized protein
1	5	107340940	G	A	0	41	41	GRMZM2G425583_T01	INTRON	-	-	//hypothetical protein LOC100277634//hypothetical protein LOC100277634 (LOC100277634), mRNA//hypothetical protein LOC100277634 //Hypothetical protein LOC100277634//Putative uncharacterized protein
1	5	107341254	A	G	0	24	24	GRMZM2G425583_T01	NON_SYNONYMOUS_CODING	Tgc/Cgc	C/R	//hypothetical protein LOC100277634//hypothetical protein LOC100277634 (LOC100277634), mRNA//hypothetical protein LOC100277634 //Hypothetical protein LOC100277634//Putative uncharacterized protein
1	5	107341389	T	C	1	26	27	GRMZM2G425583_T01	NON_SYNONYMOUS_CODING	Acc/Gcc	T/A	//hypothetical protein LOC100277634//hypothetical protein LOC100277634 (LOC100277634), mRNA//hypothetical protein LOC100277634 //Hypothetical protein LOC100277634//Putative uncharacterized protein
1	5	107341399	G	A	1	27	28	GRMZM2G425583_T01	SYNONYMOUS_CODING	ccC/ccT	P/P	//hypothetical protein LOC100277634//hypothetical protein LOC100277634 (LOC100277634), mRNA//hypothetical protein LOC100277634 //Hypothetical protein LOC100277634//Putative uncharacterized protein
0.7	5	107341584	G	T	2	4	6	-	INTERGENIC	-	-	-
0.7	5	107341624	G	A	2	4	6	-	INTERGENIC	-	-	-
0.7	5	107341645	A	G	2	5	7	-	INTERGENIC	-	-	-
0.8	5	107341668	A	G	1	4	5	-	INTERGENIC	-	-	-
1	5	107341678	C	T	0	4	4	-	INTERGENIC	-	-	-
1	5	107341687	C	T	0	4	4	-	INTERGENIC	-	-	-
1	5	107341810	G	A	0	6	6	-	INTERGENIC	-	-	-
1	5	107341830	T	C	0	7	7	-	INTERGENIC	-	-	-
1	5	107446668	G	A	0	6	6	-	INTERGENIC	-	-	-
1	5	107446705	C	A	0	12	12	-	INTERGENIC	-	-	-
1	5	107446711	C	T	0	14	14	-	INTERGENIC	-	-	-
1	5	107446746	A	C	0	14	14	-	INTERGENIC	-	-	-
1	5	107446807	G	T	0	21	21	-	INTERGENIC	-	-	-
1	5	107446816	A	C	0	22	22	-	INTERGENIC	-	-	-
1	5	107446860	T	C	0	18	18	-	INTERGENIC	-	-	-
1	5	107446960	G	A	0	22	22	-	INTERGENIC	-	-	-
1	5	107447114	C	T	0	12	12	-	INTERGENIC	-	-	-
1	5	107447269	A	G	0	13	13	-	INTERGENIC	-	-	-
1	5	107447354	C	T	0	16	16	-	INTERGENIC	-	-	-
1	5	107447384	T	C	0	15	15	-	INTERGENIC	-	-	-
1	5	107447396	A	T	0	14	14	-	INTERGENIC	-	-	-
1	5	107487437	G	A	2	43	45	-	INTERGENIC	-	-	-
1	5	107487704	G	A	1	76	77	-	INTERGENIC	-	-	-
1	5	107646457	A	G	0	3	3	-	INTERGENIC	-	-	-
1	5	107754157	T	C	0	3	3	-	INTERGENIC	-	-	-
1	5	107754584	A	G	0	7	7	-	INTERGENIC	-	-	-
0.9	5	107754651	C	T	1	11	12	-	INTERGENIC	-	-	-
0.9	5	107754673	T	C	1	13	14	-	INTERGENIC	-	-	-
0.9	5	107754699	T	A	1	12	13	-	INTERGENIC	-	-	-
0.9	5	107754713	G	T	1	13	14	-	INTERGENIC	-	-	-
0.9	5	107754721	T	C	1	13	14	-	INTERGENIC	-	-	-
1	5	107754833	A	G	1	27	28	-	INTERGENIC	-	-	-
0.9	5	107754949	A	G	2	13	15	-	INTERGENIC	-	-	-
1	5	107759140	C	G	1	62	63	GRMZM2G005592_T01	EXON: Exon_chromosome_5_107758877_107759209	-	-	//hypothetical protein LOC100193950//GTPase activity//protein binding//GTP binding//membrane//vesicle-mediated transport//hypothetical protein LOC100193950 (LOC100193950), mRNA//hypothetical protein LOC100193950 //Transcribed locus//Hypothetical protein LOC100193950//Putative uncharacterized protein
0.9	5	107763198	C	T	2	19	21	GRMZM2G005592_T01	INTRON	-	-	//hypothetical protein LOC100193950//GTPase activity//protein binding//GTP binding//membrane//vesicle-mediated transport//hypothetical protein LOC100193950 (LOC100193950), mRNA//hypothetical protein LOC100193950 //Transcribed locus//Hypothetical protein LOC100193950//Putative uncharacterized protein
0.9	5	107763214	C	T	2	19	21	GRMZM2G005592_T01	INTRON	-	-	//hypothetical protein LOC100193950//GTPase activity//protein binding//GTP binding//membrane//vesicle-mediated transport//hypothetical protein LOC100193950 (LOC100193950), mRNA//hypothetical protein LOC100193950 //Transcribed locus//Hypothetical protein LOC100193950//Putative uncharacterized protein
1	5	107954235	T	C	0	4	4	-	INTERGENIC	-	-	-
1	5	108083067	G	A	0	6	6	-	INTERGENIC	-	-	-
1	5	108083079	T	C	0	6	6	-	INTERGENIC	-	-	-
1	5	108220316	T	C	0	8	8	-	INTERGENIC	-	-	-
1	5	108220340	A	G	0	10	10	-	INTERGENIC	-	-	-
1	5	108220351	G	A	0	14	14	-	INTERGENIC	-	-	-
1	5	108220357	G	A	0	14	14	-	INTERGENIC	-	-	-
1	5	108220380	G	A	0	16	16	-	INTERGENIC	-	-	-
1	5	108220395	G	A	0	17	17	-	INTERGENIC	-	-	-
1	5	108220442	G	A	0	18	18	-	INTERGENIC	-	-	-
1	5	108220506	C	T	0	18	18	-	INTERGENIC	-	-	-
1	5	108220546	A	G	0	16	16	-	INTERGENIC	-	-	-
1	5	108220648	G	A	0	8	8	-	INTERGENIC	-	-	-
1	5	108319259	T	C	0	3	3	-	INTERGENIC	-	-	-
1	5	108319481	T	C	0	4	4	-	INTERGENIC	-	-	-
1	5	108450290	G	A	0	10	10	-	INTERGENIC	-	-	-
1	5	108450326	G	C	0	10	10	-	INTERGENIC	-	-	-
1	5	108450483	T	C	0	5	5	-	INTERGENIC	-	-	-
1	5	108460902	T	C	0	3	3	-	INTERGENIC	-	-	-
1	5	108460915	C	T	0	3	3	-	INTERGENIC	-	-	-
1	5	108463136	T	C	0	4	4	-	INTERGENIC	-	-	-
1	5	108470036	C	G	0	20	20	-	INTERGENIC	-	-	-
1	5	108470076	C	G	0	22	22	-	INTERGENIC	-	-	-
1	5	108470206	T	C	0	32	32	-	INTERGENIC	-	-	-
1	5	108470282	A	G	0	42	42	GRMZM2G012904_T01	UTR_3_PRIME: 170 bases from CDS	-	-	//hypothetical protein LOC100272483//hypothetical protein LOC100272483 (LOC100272483), mRNA//hypothetical protein LOC100272483 //Hypothetical protein LOC100272483//Putative uncharacterized protein
1	5	108470565	T	G	0	36	36	GRMZM2G012904_T01	SYNONYMOUS_CODING	Agg/Cgg	R/R	//hypothetical protein LOC100272483//hypothetical protein LOC100272483 (LOC100272483), mRNA//hypothetical protein LOC100272483 //Hypothetical protein LOC100272483//Putative uncharacterized protein
0.9	5	108470908	T	C	1	16	17	GRMZM2G012904_T01	SYNONYMOUS_CODING	ccA/ccG	P/P	//hypothetical protein LOC100272483//hypothetical protein LOC100272483 (LOC100272483), mRNA//hypothetical protein LOC100272483 //Hypothetical protein LOC100272483//Putative uncharacterized protein
1	5	108471628	C	G	0	20	20	GRMZM2G012904_T01	INTRON	-	-	//hypothetical protein LOC100272483//hypothetical protein LOC100272483 (LOC100272483), mRNA//hypothetical protein LOC100272483 //Hypothetical protein LOC100272483//Putative uncharacterized protein
1	5	108471887	A	C	0	44	44	GRMZM2G012904_T01	UTR_5_PRIME: 92 bases from TSS	-	-	//hypothetical protein LOC100272483//hypothetical protein LOC100272483 (LOC100272483), mRNA//hypothetical protein LOC100272483 //Hypothetical protein LOC100272483//Putative uncharacterized protein
1	5	108564293	A	G	0	3	3	-	INTERGENIC	-	-	-
1	5	108626032	A	G	0	52	52	-	INTERGENIC	-	-	-
1	5	108626107	A	G	0	67	67	-	INTERGENIC	-	-	-
1	5	108626118	G	A	0	65	65	-	INTERGENIC	-	-	-
1	5	108626254	T	C	1	113	114	-	INTERGENIC	-	-	-
1	5	108626296	T	C	1	95	96	-	INTERGENIC	-	-	-
1	5	108626408	T	C	1	75	76	-	INTERGENIC	-	-	-
1	5	108626413	T	C	1	77	78	-	INTERGENIC	-	-	-
1	5	108626432	G	T	3	80	83	-	INTERGENIC	-	-	-
1	5	108626445	G	T	1	85	86	GRMZM5G868921_T01	UTR_3_PRIME: 75 bases from CDS	-	-	-
1	5	108626468	T	C	1	74	75	GRMZM5G868921_T01	UTR_3_PRIME: 52 bases from CDS	-	-	-
1	5	108626478	A	G	1	77	78	GRMZM5G868921_T01	UTR_3_PRIME: 42 bases from CDS	-	-	-
1	5	108626555	G	A	0	67	67	GRMZM5G868921_T01	EXON: Exon_chromosome_5_108626433_108626828	-	-	-
0.9	5	108626791	G	A	2	31	33	GRMZM5G868921_T01	EXON: Exon_chromosome_5_108626433_108626828	-	-	-
1	5	108626820	C	T	1	26	27	GRMZM5G868921_T01	EXON: Exon_chromosome_5_108626433_108626828	-	-	-
1	5	108626915	A	G	0	20	20	-	INTERGENIC	-	-	-
1	5	108626986	T	C	0	15	15	-	INTERGENIC	-	-	-
1	5	108627002	C	T	0	15	15	-	INTERGENIC	-	-	-
0.9	5	108640689	C	T	5	42	47	GRMZM2G072417_T01	UTR_3_PRIME: 581 bases from CDS	-	-	//hypothetical protein LOC100303911//hypothetical protein LOC100303911 (LOC100303911), mRNA//hypothetical protein LOC100303911 //Hypothetical protein LOC100303911//TSA: Zea mays contig13286, mRNA sequence//Hypothetical protein LOC100275528//Putative uncharacterized protein
1	5	108640827	G	A	2	51	53	GRMZM2G072417_T01	UTR_3_PRIME: 443 bases from CDS	-	-	//hypothetical protein LOC100303911//hypothetical protein LOC100303911 (LOC100303911), mRNA//hypothetical protein LOC100303911 //Hypothetical protein LOC100303911//TSA: Zea mays contig13286, mRNA sequence//Hypothetical protein LOC100275528//Putative uncharacterized protein
1	5	108640889	G	A	0	63	63	GRMZM2G072417_T01	UTR_3_PRIME: 381 bases from CDS	-	-	//hypothetical protein LOC100303911//hypothetical protein LOC100303911 (LOC100303911), mRNA//hypothetical protein LOC100303911 //Hypothetical protein LOC100303911//TSA: Zea mays contig13286, mRNA sequence//Hypothetical protein LOC100275528//Putative uncharacterized protein
1	5	108640949	G	A	0	78	78	GRMZM2G072417_T01	UTR_3_PRIME: 321 bases from CDS	-	-	//hypothetical protein LOC100303911//hypothetical protein LOC100303911 (LOC100303911), mRNA//hypothetical protein LOC100303911 //Hypothetical protein LOC100303911//TSA: Zea mays contig13286, mRNA sequence//Hypothetical protein LOC100275528//Putative uncharacterized protein
1	5	108640952	T	G	0	83	83	GRMZM2G072417_T01	UTR_3_PRIME: 318 bases from CDS	-	-	//hypothetical protein LOC100303911//hypothetical protein LOC100303911 (LOC100303911), mRNA//hypothetical protein LOC100303911 //Hypothetical protein LOC100303911//TSA: Zea mays contig13286, mRNA sequence//Hypothetical protein LOC100275528//Putative uncharacterized protein
1	5	108641019	C	T	2	86	88	GRMZM2G072417_T01	UTR_3_PRIME: 251 bases from CDS	-	-	//hypothetical protein LOC100303911//hypothetical protein LOC100303911 (LOC100303911), mRNA//hypothetical protein LOC100303911 //Hypothetical protein LOC100303911//TSA: Zea mays contig13286, mRNA sequence//Hypothetical protein LOC100275528//Putative uncharacterized protein
1	5	108641032	C	T	2	92	94	GRMZM2G072417_T01	UTR_3_PRIME: 238 bases from CDS	-	-	//hypothetical protein LOC100303911//hypothetical protein LOC100303911 (LOC100303911), mRNA//hypothetical protein LOC100303911 //Hypothetical protein LOC100303911//TSA: Zea mays contig13286, mRNA sequence//Hypothetical protein LOC100275528//Putative uncharacterized protein
1	5	108641108	T	C	3	91	94	GRMZM2G072417_T01	UTR_3_PRIME: 162 bases from CDS	-	-	//hypothetical protein LOC100303911//hypothetical protein LOC100303911 (LOC100303911), mRNA//hypothetical protein LOC100303911 //Hypothetical protein LOC100303911//TSA: Zea mays contig13286, mRNA sequence//Hypothetical protein LOC100275528//Putative uncharacterized protein
1	5	108641158	C	T	2	94	96	GRMZM2G072417_T01	UTR_3_PRIME: 112 bases from CDS	-	-	//hypothetical protein LOC100303911//hypothetical protein LOC100303911 (LOC100303911), mRNA//hypothetical protein LOC100303911 //Hypothetical protein LOC100303911//TSA: Zea mays contig13286, mRNA sequence//Hypothetical protein LOC100275528//Putative uncharacterized protein
1	5	108641213	T	A	2	86	88	GRMZM2G072417_T01	UTR_3_PRIME: 57 bases from CDS	-	-	//hypothetical protein LOC100303911//hypothetical protein LOC100303911 (LOC100303911), mRNA//hypothetical protein LOC100303911 //Hypothetical protein LOC100303911//TSA: Zea mays contig13286, mRNA sequence//Hypothetical protein LOC100275528//Putative uncharacterized protein
1	5	108641264	C	T	1	77	78	GRMZM2G072417_T01	UTR_3_PRIME: 6 bases from CDS	-	-	//hypothetical protein LOC100303911//hypothetical protein LOC100303911 (LOC100303911), mRNA//hypothetical protein LOC100303911 //Hypothetical protein LOC100303911//TSA: Zea mays contig13286, mRNA sequence//Hypothetical protein LOC100275528//Putative uncharacterized protein
1	5	108641312	A	G	1	73	74	GRMZM2G072417_T01	SYNONYMOUS_CODING	ctT/ctC	L/L	//hypothetical protein LOC100303911//hypothetical protein LOC100303911 (LOC100303911), mRNA//hypothetical protein LOC100303911 //Hypothetical protein LOC100303911//TSA: Zea mays contig13286, mRNA sequence//Hypothetical protein LOC100275528//Putative uncharacterized protein
1	5	108641343	G	A	0	76	76	GRMZM2G072417_T01	NON_SYNONYMOUS_CODING	tCg/tTg	S/L	//hypothetical protein LOC100303911//hypothetical protein LOC100303911 (LOC100303911), mRNA//hypothetical protein LOC100303911 //Hypothetical protein LOC100303911//TSA: Zea mays contig13286, mRNA sequence//Hypothetical protein LOC100275528//Putative uncharacterized protein
1	5	108641428	G	A	0	51	51	GRMZM2G072417_T01	NON_SYNONYMOUS_CODING	Cgt/Tgt	R/C	//hypothetical protein LOC100303911//hypothetical protein LOC100303911 (LOC100303911), mRNA//hypothetical protein LOC100303911 //Hypothetical protein LOC100303911//TSA: Zea mays contig13286, mRNA sequence//Hypothetical protein LOC100275528//Putative uncharacterized protein
1	5	108641638	A	C	0	29	29	GRMZM2G072417_T01	NON_SYNONYMOUS_CODING	Tgg/Ggg	W/G	//hypothetical protein LOC100303911//hypothetical protein LOC100303911 (LOC100303911), mRNA//hypothetical protein LOC100303911 //Hypothetical protein LOC100303911//TSA: Zea mays contig13286, mRNA sequence//Hypothetical protein LOC100275528//Putative uncharacterized protein
1	5	108641660	G	A	0	27	27	GRMZM2G072417_T01	SYNONYMOUS_CODING	cgC/cgT	R/R	//hypothetical protein LOC100303911//hypothetical protein LOC100303911 (LOC100303911), mRNA//hypothetical protein LOC100303911 //Hypothetical protein LOC100303911//TSA: Zea mays contig13286, mRNA sequence//Hypothetical protein LOC100275528//Putative uncharacterized protein
1	5	108641747	A	G	0	13	13	GRMZM2G072417_T01	UTR_5_PRIME: 76 bases from TSS	-	-	//hypothetical protein LOC100303911//hypothetical protein LOC100303911 (LOC100303911), mRNA//hypothetical protein LOC100303911 //Hypothetical protein LOC100303911//TSA: Zea mays contig13286, mRNA sequence//Hypothetical protein LOC100275528//Putative uncharacterized protein
1	5	108641747	A	G	0	13	13	GRMZM2G072417_T01	START_GAINED: CTG	-	-	//hypothetical protein LOC100303911//hypothetical protein LOC100303911 (LOC100303911), mRNA//hypothetical protein LOC100303911 //Hypothetical protein LOC100303911//TSA: Zea mays contig13286, mRNA sequence//Hypothetical protein LOC100275528//Putative uncharacterized protein
1	5	108641782	T	C	0	14	14	GRMZM2G072417_T01	UTR_5_PRIME: 111 bases from TSS	-	-	//hypothetical protein LOC100303911//hypothetical protein LOC100303911 (LOC100303911), mRNA//hypothetical protein LOC100303911 //Hypothetical protein LOC100303911//TSA: Zea mays contig13286, mRNA sequence//Hypothetical protein LOC100275528//Putative uncharacterized protein
1	5	108641797	G	A	0	15	15	GRMZM2G072417_T01	UTR_5_PRIME: 126 bases from TSS	-	-	//hypothetical protein LOC100303911//hypothetical protein LOC100303911 (LOC100303911), mRNA//hypothetical protein LOC100303911 //Hypothetical protein LOC100303911//TSA: Zea mays contig13286, mRNA sequence//Hypothetical protein LOC100275528//Putative uncharacterized protein
1	5	108641797	G	A	0	15	15	GRMZM2G072417_T01	START_GAINED: CTG	-	-	//hypothetical protein LOC100303911//hypothetical protein LOC100303911 (LOC100303911), mRNA//hypothetical protein LOC100303911 //Hypothetical protein LOC100303911//TSA: Zea mays contig13286, mRNA sequence//Hypothetical protein LOC100275528//Putative uncharacterized protein
1	5	108641933	C	T	0	13	13	GRMZM2G072417_T01	UTR_5_PRIME: 262 bases from TSS	-	-	//hypothetical protein LOC100303911//hypothetical protein LOC100303911 (LOC100303911), mRNA//hypothetical protein LOC100303911 //Hypothetical protein LOC100303911//TSA: Zea mays contig13286, mRNA sequence//Hypothetical protein LOC100275528//Putative uncharacterized protein
1	5	108648808	C	T	0	31	31	-	INTERGENIC	-	-	-
1	5	108649652	T	C	2	126	128	GRMZM2G072407_T01	SYNONYMOUS_CODING	caA/caG	Q/Q	-
1	5	108649987	T	G	1	121	122	GRMZM2G072407_T01	NON_SYNONYMOUS_CODING	Aca/Cca	T/P	-
1	5	108650173	A	G	1	81	82	GRMZM2G072407_T01	SYNONYMOUS_CODING	Ttg/Ctg	L/L	-
1	5	108650498	A	G	2	41	43	GRMZM2G072407_T01	SYNONYMOUS_CODING	cgT/cgC	R/R	-
0.8	5	108650532	A	G	7	37	44	GRMZM2G072407_T01	NON_SYNONYMOUS_CODING	gTa/gCa	V/A	-
1	5	108650637	A	G	0	36	36	GRMZM2G072407_T01	START_LOST	aTg/aCg	M/T	-
1	5	108650735	A	G	1	35	36	-	INTERGENIC	-	-	-
1	5	108659303	A	G	0	62	62	GRMZM2G373023_T01	UTR_3_PRIME: 717 bases from CDS	-	-	//Full-length cDNA clone ZM_BFc0119N21//Putative uncharacterized protein
0.8	5	108659385	G	A	20	65	85	GRMZM2G373023_T01	UTR_3_PRIME: 635 bases from CDS	-	-	//Full-length cDNA clone ZM_BFc0119N21//Putative uncharacterized protein
1	5	108659442	T	A	0	95	95	GRMZM2G373023_T01	UTR_3_PRIME: 578 bases from CDS	-	-	//Full-length cDNA clone ZM_BFc0119N21//Putative uncharacterized protein
1	5	108659515	T	C	0	91	91	GRMZM2G373023_T01	UTR_3_PRIME: 505 bases from CDS	-	-	//Full-length cDNA clone ZM_BFc0119N21//Putative uncharacterized protein
0.8	5	108659524	G	A	20	71	91	GRMZM2G373023_T01	UTR_3_PRIME: 496 bases from CDS	-	-	//Full-length cDNA clone ZM_BFc0119N21//Putative uncharacterized protein
0.9	5	108659591	G	A	13	84	97	GRMZM2G373023_T01	UTR_3_PRIME: 429 bases from CDS	-	-	//Full-length cDNA clone ZM_BFc0119N21//Putative uncharacterized protein
0.9	5	108659621	C	T	14	86	100	GRMZM2G373023_T01	UTR_3_PRIME: 399 bases from CDS	-	-	//Full-length cDNA clone ZM_BFc0119N21//Putative uncharacterized protein
0.9	5	108659628	T	C	10	91	101	GRMZM2G373023_T01	UTR_3_PRIME: 392 bases from CDS	-	-	//Full-length cDNA clone ZM_BFc0119N21//Putative uncharacterized protein
0.9	5	108659635	G	A	13	83	96	GRMZM2G373023_T01	UTR_3_PRIME: 385 bases from CDS	-	-	//Full-length cDNA clone ZM_BFc0119N21//Putative uncharacterized protein
1	5	108659663	G	A	0	93	93	GRMZM2G373023_T01	UTR_3_PRIME: 357 bases from CDS	-	-	//Full-length cDNA clone ZM_BFc0119N21//Putative uncharacterized protein
1	5	108659672	A	G	0	92	92	GRMZM2G373023_T01	UTR_3_PRIME: 348 bases from CDS	-	-	//Full-length cDNA clone ZM_BFc0119N21//Putative uncharacterized protein
1	5	108659769	A	G	0	100	100	GRMZM2G373023_T01	UTR_3_PRIME: 251 bases from CDS	-	-	//Full-length cDNA clone ZM_BFc0119N21//Putative uncharacterized protein
1	5	108659804	T	C	1	104	105	GRMZM2G373023_T01	UTR_3_PRIME: 216 bases from CDS	-	-	//Full-length cDNA clone ZM_BFc0119N21//Putative uncharacterized protein
1	5	108659992	G	C	2	117	119	GRMZM2G373023_T01	UTR_3_PRIME: 28 bases from CDS	-	-	//Full-length cDNA clone ZM_BFc0119N21//Putative uncharacterized protein
1	5	108660277	T	G	0	87	87	GRMZM2G373023_T01	NON_SYNONYMOUS_CODING	Agc/Cgc	S/R	//Full-length cDNA clone ZM_BFc0119N21//Putative uncharacterized protein
1	5	108660280	A	G	0	84	84	GRMZM2G373023_T01	NON_SYNONYMOUS_CODING	Tgc/Cgc	C/R	//Full-length cDNA clone ZM_BFc0119N21//Putative uncharacterized protein
1	5	108660841	G	A	2	46	48	-	INTERGENIC	-	-	-
1	5	108718311	T	C	0	21	21	-	INTERGENIC	-	-	-
1	5	108718334	A	T	0	25	25	-	INTERGENIC	-	-	-
1	5	108718339	A	G	0	26	26	-	INTERGENIC	-	-	-
1	5	108718380	T	C	0	26	26	-	INTERGENIC	-	-	-
1	5	108718443	G	A	0	20	20	-	INTERGENIC	-	-	-
1	5	108776860	A	G	0	9	9	-	INTERGENIC	-	-	-
1	5	108776949	C	T	0	12	12	-	INTERGENIC	-	-	-
1	5	108776961	T	C	0	12	12	-	INTERGENIC	-	-	-
1	5	108777027	C	A	0	9	9	-	INTERGENIC	-	-	-
1	5	108777049	T	C	0	8	8	-	INTERGENIC	-	-	-
1	5	108777092	G	A	0	9	9	-	INTERGENIC	-	-	-
1	5	108777105	G	A	0	8	8	-	INTERGENIC	-	-	-
1	5	108831974	A	G	0	16	16	-	INTERGENIC	-	-	-
1	5	108953866	T	C	0	22	22	-	INTERGENIC	-	-	-
0.9	5	108954131	G	A	1	16	17	-	INTERGENIC	-	-	-
1	5	108954418	T	C	1	39	40	GRMZM2G467902_T01	SYNONYMOUS_CODING	gaT/gaC	D/D	-
1	5	108965915	A	C	0	8	8	-	INTERGENIC	-	-	-
1	5	108965976	T	C	0	15	15	-	INTERGENIC	-	-	-
1	5	108966534	A	T	2	43	45	-	INTERGENIC	-	-	-
1	5	108980346	A	G	0	5	5	-	INTERGENIC	-	-	-
1	5	109036267	C	A	0	52	52	AC212354.3_FGT002	INTRON	-	-	-
1	5	109051740	T	C	0	28	28	-	INTERGENIC	-	-	-
1	5	109051783	G	A	0	24	24	-	INTERGENIC	-	-	-
1	5	109051865	A	C	0	17	17	-	INTERGENIC	-	-	-
1	5	109133521	T	C	0	3	3	-	INTERGENIC	-	-	-
1	5	109138136	A	C	0	13	13	-	INTERGENIC	-	-	-
1	5	109138594	A	G	0	29	29	-	INTERGENIC	-	-	-
1	5	109270290	A	G	0	3	3	-	INTERGENIC	-	-	-
1	5	109452828	G	A	0	3	3	-	INTERGENIC	-	-	-
1	5	109702533	T	C	0	4	4	-	INTERGENIC	-	-	-
1	5	109727701	T	C	0	3	3	-	INTERGENIC	-	-	-
1	5	109849797	T	C	0	4	4	-	INTERGENIC	-	-	-
1	5	109960401	T	C	1	23	24	-	INTERGENIC	-	-	-
1	5	109984688	C	A	1	20	21	-	INTERGENIC	-	-	-
1	5	109984723	A	G	1	20	21	-	INTERGENIC	-	-	-
1	5	110069124	T	C	0	22	22	-	INTERGENIC	-	-	-
1	5	110152702	T	C	0	15	15	-	INTERGENIC	-	-	-
1	5	110180417	G	A	0	6	6	GRMZM2G331911_T01	UTR_5_PRIME: 149 bases from TSS	-	-	//Clone 870760 mRNA sequence
1	5	110204893	T	G	0	7	7	-	INTERGENIC	-	-	-
1	5	110204977	C	A	0	6	6	-	INTERGENIC	-	-	-
1	5	110205054	T	C	0	4	4	-	INTERGENIC	-	-	-
1	5	110205057	A	G	0	3	3	-	INTERGENIC	-	-	-
1	5	110205082	T	C	0	5	5	-	INTERGENIC	-	-	-
1	5	110205134	A	G	0	5	5	-	INTERGENIC	-	-	-
1	5	110470128	T	C	0	7	7	GRMZM2G052821_T01	INTRON	-	-	//DNA photolyase activity//DNA repair//Transcribed locus, strongly similar to XP_002451747.1 hypothetical protein SORBIDRAFT_04g007140 [Sorghum bicolor]
1	5	110470215	T	C	0	4	4	GRMZM2G052821_T01	INTRON	-	-	//DNA photolyase activity//DNA repair//Transcribed locus, strongly similar to XP_002451747.1 hypothetical protein SORBIDRAFT_04g007140 [Sorghum bicolor]
1	5	110478914	C	T	0	3	3	GRMZM2G052821_T01	INTRON	-	-	//DNA photolyase activity//DNA repair//Transcribed locus, strongly similar to XP_002451747.1 hypothetical protein SORBIDRAFT_04g007140 [Sorghum bicolor]
1	5	110514781	T	A	1	55	56	GRMZM2G052821_T01	EXON: Exon_chromosome_5_110514709_110514879	-	-	//DNA photolyase activity//DNA repair//Transcribed locus, strongly similar to XP_002451747.1 hypothetical protein SORBIDRAFT_04g007140 [Sorghum bicolor]
1	5	110514781	T	A	1	55	56	GRMZM2G052821_T02	EXON: Exon_chromosome_5_110514709_110514879	-	-	//hypothetical protein LOC100280217//DNA photolyase activity//DNA repair//hypothetical protein LOC100280217 (LOC100280217), mRNA//hypothetical protein LOC100280217 //Putative uncharacterized protein
1	5	110515517	C	G	0	15	15	GRMZM2G052821_T01	EXON: Exon_chromosome_5_110515350_110515712	-	-	//DNA photolyase activity//DNA repair//Transcribed locus, strongly similar to XP_002451747.1 hypothetical protein SORBIDRAFT_04g007140 [Sorghum bicolor]
1	5	110515517	C	G	0	15	15	GRMZM2G052821_T02	EXON: Exon_chromosome_5_110515350_110515712	-	-	//hypothetical protein LOC100280217//DNA photolyase activity//DNA repair//hypothetical protein LOC100280217 (LOC100280217), mRNA//hypothetical protein LOC100280217 //Putative uncharacterized protein
1	5	110700783	T	C	0	7	7	-	INTERGENIC	-	-	-
1	5	110700870	A	G	0	9	9	-	INTERGENIC	-	-	-
0.9	5	110701145	A	G	1	7	8	-	INTERGENIC	-	-	-
1	5	110701329	T	C	0	7	7	-	INTERGENIC	-	-	-
1	5	110709309	T	C	0	3	3	-	INTERGENIC	-	-	-
1	5	110709405	T	C	0	6	6	-	INTERGENIC	-	-	-
1	5	110709445	C	T	0	4	4	-	INTERGENIC	-	-	-
1	5	110709522	A	G	0	3	3	-	INTERGENIC	-	-	-
1	5	110807559	C	T	0	7	7	-	INTERGENIC	-	-	-
1	5	110807621	G	A	0	6	6	-	INTERGENIC	-	-	-
1	5	110807798	G	C	0	10	10	-	INTERGENIC	-	-	-
1	5	110807986	A	G	0	12	12	-	INTERGENIC	-	-	-
1	5	110808154	G	A	0	4	4	-	INTERGENIC	-	-	-
1	5	110808177	A	G	0	3	3	-	INTERGENIC	-	-	-
1	5	111030740	T	G	0	4	4	-	INTERGENIC	-	-	-
1	5	111031051	G	A	0	7	7	-	INTERGENIC	-	-	-
1	5	111031151	C	T	0	7	7	-	INTERGENIC	-	-	-
1	5	111031171	A	G	0	5	5	-	INTERGENIC	-	-	-
1	5	111031350	C	T	0	10	10	-	INTERGENIC	-	-	-
1	5	111033728	T	C	0	3	3	-	INTERGENIC	-	-	-
1	5	111071631	G	A	0	3	3	-	INTERGENIC	-	-	-
1	5	111084150	A	G	0	3	3	-	INTERGENIC	-	-	-
1	5	111113211	A	T	0	49	49	-	INTERGENIC	-	-	-
1	5	111113284	T	G	0	40	40	-	INTERGENIC	-	-	-
1	5	111113327	C	T	0	33	33	-	INTERGENIC	-	-	-
1	5	111118413	G	A	0	37	37	-	INTERGENIC	-	-	-
1	5	111118431	T	C	0	34	34	-	INTERGENIC	-	-	-
1	5	111140881	G	A	0	4	4	-	INTERGENIC	-	-	-
0.9	5	111183453	T	C	4	46	50	-	INTERGENIC	-	-	-
1	5	111183469	A	G	0	51	51	-	INTERGENIC	-	-	-
1	5	111183706	T	C	0	88	88	-	INTERGENIC	-	-	-
1	5	111183838	G	A	0	86	86	-	INTERGENIC	-	-	-
1	5	111185823	C	T	0	18	18	-	INTERGENIC	-	-	-
1	5	111185897	C	T	0	35	35	-	INTERGENIC	-	-	-
1	5	111185968	A	G	0	39	39	-	INTERGENIC	-	-	-
1	5	111186001	C	T	0	39	39	-	INTERGENIC	-	-	-
1	5	111186139	T	C	0	31	31	-	INTERGENIC	-	-	-
1	5	111186155	T	C	0	33	33	-	INTERGENIC	-	-	-
1	5	111186238	A	C	0	29	29	-	INTERGENIC	-	-	-
1	5	111186293	A	C	0	30	30	-	INTERGENIC	-	-	-
1	5	111186382	A	G	0	35	35	-	INTERGENIC	-	-	-
1	5	111186422	A	G	0	31	31	-	INTERGENIC	-	-	-
1	5	111186426	G	A	0	31	31	-	INTERGENIC	-	-	-
1	5	111186470	T	C	0	29	29	-	INTERGENIC	-	-	-
1	5	111186472	A	G	0	29	29	-	INTERGENIC	-	-	-
1	5	111186499	A	G	0	30	30	-	INTERGENIC	-	-	-
1	5	111186622	C	T	0	26	26	-	INTERGENIC	-	-	-
1	5	111186640	G	T	0	26	26	-	INTERGENIC	-	-	-
1	5	111186671	T	C	0	32	32	-	INTERGENIC	-	-	-
1	5	111186696	G	T	1	29	30	-	INTERGENIC	-	-	-
1	5	111186705	G	A	0	30	30	-	INTERGENIC	-	-	-
1	5	111186772	G	A	0	26	26	-	INTERGENIC	-	-	-
1	5	111190154	G	A	1	31	32	-	INTERGENIC	-	-	-
1	5	111190201	C	A	1	42	43	-	INTERGENIC	-	-	-
1	5	111190246	T	C	2	46	48	-	INTERGENIC	-	-	-
1	5	111190294	A	G	1	62	63	-	INTERGENIC	-	-	-
1	5	111190349	A	G	1	69	70	-	INTERGENIC	-	-	-
1	5	111190404	A	G	0	74	74	-	INTERGENIC	-	-	-
1	5	111190446	T	G	0	75	75	-	INTERGENIC	-	-	-
1	5	111190460	T	C	0	80	80	-	INTERGENIC	-	-	-
1	5	111190468	A	G	0	80	80	-	INTERGENIC	-	-	-
1	5	111190509	C	T	0	85	85	-	INTERGENIC	-	-	-
1	5	111197988	C	T	0	42	42	-	INTERGENIC	-	-	-
1	5	111198047	T	C	0	41	41	-	INTERGENIC	-	-	-
1	5	111198097	A	G	0	52	52	-	INTERGENIC	-	-	-
1	5	111198134	G	A	0	53	53	-	INTERGENIC	-	-	-
1	5	111198171	A	G	0	47	47	-	INTERGENIC	-	-	-
1	5	111198241	A	G	0	51	51	-	INTERGENIC	-	-	-
1	5	111198254	T	A	0	49	49	-	INTERGENIC	-	-	-
1	5	111198333	A	G	0	44	44	-	INTERGENIC	-	-	-
1	5	111198634	T	C	0	10	10	-	INTERGENIC	-	-	-
1	5	111261149	C	T	1	71	72	GRMZM2G006107_T01	INTRON	-	-	//peptidyl-prolyl cis-trans isomerase activity//protein folding//Clone 1469319 mRNA sequence
1	5	111261149	C	T	1	71	72	GRMZM2G006107_T02	INTRON	-	-	//hypothetical protein LOC100192934//peptidyl-prolyl cis-trans isomerase activity//protein folding//hypothetical protein LOC100192934 (LOC100192934), mRNA//hypothetical protein LOC100192934 //Clone 1469319 mRNA sequence//Hypothetical protein LOC100192934//Putative uncharacterized protein
1	5	111264267	A	G	0	97	97	GRMZM2G006107_T01	NON_SYNONYMOUS_CODING	cAg/cGg	Q/R	//peptidyl-prolyl cis-trans isomerase activity//protein folding//Clone 1469319 mRNA sequence
1	5	111264267	A	G	0	97	97	GRMZM2G006107_T02	NON_SYNONYMOUS_CODING	cAg/cGg	Q/R	//hypothetical protein LOC100192934//peptidyl-prolyl cis-trans isomerase activity//protein folding//hypothetical protein LOC100192934 (LOC100192934), mRNA//hypothetical protein LOC100192934 //Clone 1469319 mRNA sequence//Hypothetical protein LOC100192934//Putative uncharacterized protein
1	5	111307116	G	A	0	27	27	GRMZM2G067549_T01	SYNONYMOUS_CODING	gcG/gcA	A/A	//Clone 469302 mRNA sequence
1	5	111307416	T	C	0	48	48	GRMZM2G067549_T01	SYNONYMOUS_CODING	tgT/tgC	C/C	//Clone 469302 mRNA sequence
1	5	111307652	G	A	0	71	71	GRMZM2G067549_T01	UTR_3_PRIME: 98 bases from CDS	-	-	//Clone 469302 mRNA sequence
1	5	111307711	T	C	0	72	72	GRMZM2G067549_T01	UTR_3_PRIME: 157 bases from CDS	-	-	//Clone 469302 mRNA sequence
1	5	111307731	T	C	0	68	68	GRMZM2G067549_T01	UTR_3_PRIME: 177 bases from CDS	-	-	//Clone 469302 mRNA sequence
1	5	111307817	G	T	0	62	62	GRMZM2G067549_T01	UTR_3_PRIME: 263 bases from CDS	-	-	//Clone 469302 mRNA sequence
1	5	111307840	T	C	0	59	59	GRMZM2G067549_T01	UTR_3_PRIME: 286 bases from CDS	-	-	//Clone 469302 mRNA sequence
1	5	111307873	T	C	0	51	51	-	INTERGENIC	-	-	-
1	5	111307907	G	A	0	45	45	-	INTERGENIC	-	-	-
1	5	111342079	T	C	0	49	49	GRMZM2G335019_T01	NON_SYNONYMOUS_CODING	Agt/Ggt	S/G	//LOC100279036//LOC100279036 (pco119438), mRNA//hypothetical protein LOC100279036 //Putative uncharacterized protein
1	5	111342425	T	G	0	59	59	GRMZM2G335019_T01	SYNONYMOUS_CODING	ggA/ggC	G/G	//LOC100279036//LOC100279036 (pco119438), mRNA//hypothetical protein LOC100279036 //Putative uncharacterized protein
1	5	111378962	T	A	0	65	65	GRMZM2G394311_T01	SYNONYMOUS_CODING	acA/acT	T/T	//IAA-amino acid hydrolase ILR1//protein binding//metabolic process//hydrolase activity//IAA-amino acid hydrolase ILR1 (LOC100282144), mRNA//IAA-amino acid hydrolase ILR1
0.8	5	111923006	A	G	2	6	8	-	INTERGENIC	-	-	-
1	5	111923493	C	A	0	10	10	-	INTERGENIC	-	-	-
1	5	111998304	G	C	0	68	68	GRMZM2G094353_T04	SYNONYMOUS_CODING	cgC/cgG	R/R	//intracellular//zinc ion binding//Putative uncharacterized protein
1	5	111998304	G	C	0	68	68	GRMZM2G094353_T03	SYNONYMOUS_CODING	cgC/cgG	R/R	//intracellular//zinc ion binding//Putative uncharacterized protein
1	5	111998304	G	C	0	68	68	GRMZM2G094353_T05	SYNONYMOUS_CODING	cgC/cgG	R/R	//LOC100194201//intracellular//zinc ion binding//hypothetical protein LOC100194201 //Putative uncharacterized protein
1	5	111998304	G	C	0	68	68	GRMZM2G094353_T02	SYNONYMOUS_CODING	cgC/cgG	R/R	//intracellular//zinc ion binding//Putative uncharacterized protein
1	5	111998304	G	C	0	68	68	GRMZM2G094353_T01	SYNONYMOUS_CODING	cgC/cgG	R/R	//LOC100194201//intracellular//zinc ion binding//LOC100194201 (umc1283), mRNA//hypothetical protein LOC100194201 //Putative uncharacterized protein
1	5	111998547	A	G	1	69	70	GRMZM2G094353_T04	SYNONYMOUS_CODING	gaT/gaC	D/D	//intracellular//zinc ion binding//Putative uncharacterized protein
1	5	111998547	A	G	1	69	70	GRMZM2G094353_T03	SYNONYMOUS_CODING	gaT/gaC	D/D	//intracellular//zinc ion binding//Putative uncharacterized protein
1	5	111998547	A	G	1	69	70	GRMZM2G094353_T05	SYNONYMOUS_CODING	gaT/gaC	D/D	//LOC100194201//intracellular//zinc ion binding//hypothetical protein LOC100194201 //Putative uncharacterized protein
1	5	111998547	A	G	1	69	70	GRMZM2G094353_T02	SYNONYMOUS_CODING	gaT/gaC	D/D	//intracellular//zinc ion binding//Putative uncharacterized protein
1	5	111998547	A	G	1	69	70	GRMZM2G094353_T01	SYNONYMOUS_CODING	gaT/gaC	D/D	//LOC100194201//intracellular//zinc ion binding//LOC100194201 (umc1283), mRNA//hypothetical protein LOC100194201 //Putative uncharacterized protein
1	5	112048495	A	G	0	66	66	AC183413.3_FGT006	NON_SYNONYMOUS_CODING	cTa/cCa	L/P	-
1	5	112339023	A	T	0	4	4	-	INTERGENIC	-	-	-
1	5	112414292	A	G	1	30	31	GRMZM2G147894_T01	SYNONYMOUS_CODING	ctT/ctC	L/L	//TPR domain containing protein//TPR domain containing protein (LOC100280760), mRNA//TPR domain containing protein
1	5	112526565	T	C	0	20	20	-	INTERGENIC	-	-	-
1	5	112526805	A	G	0	13	13	-	INTERGENIC	-	-	-
1	5	112526935	A	G	0	11	11	-	INTERGENIC	-	-	-
1	5	112556564	T	A	0	40	40	-	INTERGENIC	-	-	-
1	5	112753964	G	C	0	39	39	GRMZM2G052011_T02	NON_SYNONYMOUS_CODING	Gcc/Ccc	A/P	//ring canal kelch//protein binding//ring canal kelch //Ring canal kelch //Putative uncharacterized protein
1	5	112753964	G	C	0	39	39	GRMZM2G052011_T01	NON_SYNONYMOUS_CODING	Gcc/Ccc	A/P	//ring canal kelch//protein binding//ring canal kelch (LOC100284020), mRNA//ring canal kelch //Ring canal kelch//Ring canal kelch //Putative uncharacterized protein
1	5	112899069	G	A	0	13	13	-	INTERGENIC	-	-	-
1	5	112904741	G	A	0	4	4	-	INTERGENIC	-	-	-
1	5	112912482	T	C	0	13	13	-	INTERGENIC	-	-	-
1	5	112928091	A	C	0	64	64	GRMZM2G144081_T01	UTR_3_PRIME: 325 bases from CDS	-	-	//product:brittle-1 protein//binding//mitochondrion//mitochondrial inner membrane//transport//mitochondrial transport//membrane//transmembrane transport////brittle endosperm1 (bt1), mRNA//protein brittle-1, chloroplastic/amyloplastic precursor //Brittle endosperm1//Putative uncharacterized protein
1	5	112928392	T	C	0	47	47	GRMZM2G144081_T01	UTR_3_PRIME: 24 bases from CDS	-	-	//product:brittle-1 protein//binding//mitochondrion//mitochondrial inner membrane//transport//mitochondrial transport//membrane//transmembrane transport////brittle endosperm1 (bt1), mRNA//protein brittle-1, chloroplastic/amyloplastic precursor //Brittle endosperm1//Putative uncharacterized protein
1	5	112928392	T	C	0	47	47	GRMZM2G144081_T02	UTR_3_PRIME: 24 bases from CDS	-	-	//transporter activity//binding//mitochondrion//mitochondrial inner membrane//transport//mitochondrial transport//membrane//transmembrane transport
1	5	112928456	T	C	0	30	30	GRMZM2G144081_T01	NON_SYNONYMOUS_CODING	gAa/gGa	E/G	//product:brittle-1 protein//binding//mitochondrion//mitochondrial inner membrane//transport//mitochondrial transport//membrane//transmembrane transport////brittle endosperm1 (bt1), mRNA//protein brittle-1, chloroplastic/amyloplastic precursor //Brittle endosperm1//Putative uncharacterized protein
1	5	112928456	T	C	0	30	30	GRMZM2G144081_T02	NON_SYNONYMOUS_CODING	gAa/gGa	E/G	//transporter activity//binding//mitochondrion//mitochondrial inner membrane//transport//mitochondrial transport//membrane//transmembrane transport
1	5	112928725	G	C	0	31	31	GRMZM2G144081_T01	SYNONYMOUS_CODING	tcC/tcG	S/S	//product:brittle-1 protein//binding//mitochondrion//mitochondrial inner membrane//transport//mitochondrial transport//membrane//transmembrane transport////brittle endosperm1 (bt1), mRNA//protein brittle-1, chloroplastic/amyloplastic precursor //Brittle endosperm1//Putative uncharacterized protein
1	5	112928725	G	C	0	31	31	GRMZM2G144081_T02	SYNONYMOUS_CODING	tcC/tcG	S/S	//transporter activity//binding//mitochondrion//mitochondrial inner membrane//transport//mitochondrial transport//membrane//transmembrane transport
1	5	112929513	A	G	0	49	49	GRMZM2G144081_T01	SYNONYMOUS_CODING	ttT/ttC	F/F	//product:brittle-1 protein//binding//mitochondrion//mitochondrial inner membrane//transport//mitochondrial transport//membrane//transmembrane transport////brittle endosperm1 (bt1), mRNA//protein brittle-1, chloroplastic/amyloplastic precursor //Brittle endosperm1//Putative uncharacterized protein
1	5	112929513	A	G	0	49	49	GRMZM2G144081_T02	SYNONYMOUS_CODING	ttT/ttC	F/F	//transporter activity//binding//mitochondrion//mitochondrial inner membrane//transport//mitochondrial transport//membrane//transmembrane transport
1	5	112929744	C	G	0	44	44	GRMZM2G144081_T01	SYNONYMOUS_CODING	gcG/gcC	A/A	//product:brittle-1 protein//binding//mitochondrion//mitochondrial inner membrane//transport//mitochondrial transport//membrane//transmembrane transport////brittle endosperm1 (bt1), mRNA//protein brittle-1, chloroplastic/amyloplastic precursor //Brittle endosperm1//Putative uncharacterized protein
1	5	112929744	C	G	0	44	44	GRMZM2G144081_T02	SYNONYMOUS_CODING	gcG/gcC	A/A	//transporter activity//binding//mitochondrion//mitochondrial inner membrane//transport//mitochondrial transport//membrane//transmembrane transport
1	5	112929750	G	T	1	44	45	GRMZM2G144081_T01	SYNONYMOUS_CODING	gtC/gtA	V/V	//product:brittle-1 protein//binding//mitochondrion//mitochondrial inner membrane//transport//mitochondrial transport//membrane//transmembrane transport////brittle endosperm1 (bt1), mRNA//protein brittle-1, chloroplastic/amyloplastic precursor //Brittle endosperm1//Putative uncharacterized protein
1	5	112929750	G	T	1	44	45	GRMZM2G144081_T02	SYNONYMOUS_CODING	gtC/gtA	V/V	//transporter activity//binding//mitochondrion//mitochondrial inner membrane//transport//mitochondrial transport//membrane//transmembrane transport
1	5	112929789	T	C	0	49	49	GRMZM2G144081_T01	SYNONYMOUS_CODING	ccA/ccG	P/P	//product:brittle-1 protein//binding//mitochondrion//mitochondrial inner membrane//transport//mitochondrial transport//membrane//transmembrane transport////brittle endosperm1 (bt1), mRNA//protein brittle-1, chloroplastic/amyloplastic precursor //Brittle endosperm1//Putative uncharacterized protein
1	5	112929789	T	C	0	49	49	GRMZM2G144081_T02	SYNONYMOUS_CODING	ccA/ccG	P/P	//transporter activity//binding//mitochondrion//mitochondrial inner membrane//transport//mitochondrial transport//membrane//transmembrane transport
1	5	112929933	C	G	0	65	65	GRMZM2G144081_T01	SYNONYMOUS_CODING	acG/acC	T/T	//product:brittle-1 protein//binding//mitochondrion//mitochondrial inner membrane//transport//mitochondrial transport//membrane//transmembrane transport////brittle endosperm1 (bt1), mRNA//protein brittle-1, chloroplastic/amyloplastic precursor //Brittle endosperm1//Putative uncharacterized protein
1	5	112929933	C	G	0	65	65	GRMZM2G144081_T02	SYNONYMOUS_CODING	acG/acC	T/T	//transporter activity//binding//mitochondrion//mitochondrial inner membrane//transport//mitochondrial transport//membrane//transmembrane transport
1	5	112930026	C	A	0	48	48	GRMZM2G144081_T01	INTRON	-	-	//product:brittle-1 protein//binding//mitochondrion//mitochondrial inner membrane//transport//mitochondrial transport//membrane//transmembrane transport////brittle endosperm1 (bt1), mRNA//protein brittle-1, chloroplastic/amyloplastic precursor //Brittle endosperm1//Putative uncharacterized protein
1	5	112930026	C	A	0	48	48	GRMZM2G144081_T02	INTRON	-	-	//transporter activity//binding//mitochondrion//mitochondrial inner membrane//transport//mitochondrial transport//membrane//transmembrane transport
1	5	112930084	A	T	0	33	33	GRMZM2G144081_T01	INTRON	-	-	//product:brittle-1 protein//binding//mitochondrion//mitochondrial inner membrane//transport//mitochondrial transport//membrane//transmembrane transport////brittle endosperm1 (bt1), mRNA//protein brittle-1, chloroplastic/amyloplastic precursor //Brittle endosperm1//Putative uncharacterized protein
1	5	112930084	A	T	0	33	33	GRMZM2G144081_T02	INTRON	-	-	//transporter activity//binding//mitochondrion//mitochondrial inner membrane//transport//mitochondrial transport//membrane//transmembrane transport
1	5	112930143	C	G	0	26	26	GRMZM2G144081_T01	UTR_5_PRIME: 175 bases from TSS	-	-	//product:brittle-1 protein//binding//mitochondrion//mitochondrial inner membrane//transport//mitochondrial transport//membrane//transmembrane transport////brittle endosperm1 (bt1), mRNA//protein brittle-1, chloroplastic/amyloplastic precursor //Brittle endosperm1//Putative uncharacterized protein
1	5	112930143	C	G	0	26	26	GRMZM2G144081_T02	UTR_5_PRIME: 202 bases from TSS	-	-	//transporter activity//binding//mitochondrion//mitochondrial inner membrane//transport//mitochondrial transport//membrane//transmembrane transport
1	5	112930163	G	A	0	27	27	GRMZM2G144081_T01	UTR_5_PRIME: 195 bases from TSS	-	-	//product:brittle-1 protein//binding//mitochondrion//mitochondrial inner membrane//transport//mitochondrial transport//membrane//transmembrane transport////brittle endosperm1 (bt1), mRNA//protein brittle-1, chloroplastic/amyloplastic precursor //Brittle endosperm1//Putative uncharacterized protein
1	5	112930163	G	A	0	27	27	GRMZM2G144081_T02	UTR_5_PRIME: 222 bases from TSS	-	-	//transporter activity//binding//mitochondrion//mitochondrial inner membrane//transport//mitochondrial transport//membrane//transmembrane transport
1	5	112930192	G	T	0	25	25	GRMZM2G144081_T01	UTR_5_PRIME: 224 bases from TSS	-	-	//product:brittle-1 protein//binding//mitochondrion//mitochondrial inner membrane//transport//mitochondrial transport//membrane//transmembrane transport////brittle endosperm1 (bt1), mRNA//protein brittle-1, chloroplastic/amyloplastic precursor //Brittle endosperm1//Putative uncharacterized protein
1	5	112930192	G	T	0	25	25	GRMZM2G144081_T02	UTR_5_PRIME: 251 bases from TSS	-	-	//transporter activity//binding//mitochondrion//mitochondrial inner membrane//transport//mitochondrial transport//membrane//transmembrane transport
1	5	113730341	G	A	2	47	49	GRMZM2G056661_T02	INTRON	-	-	-
1	5	113730341	G	A	2	47	49	GRMZM2G056661_T01	INTRON	-	-	-
1	5	113730341	G	A	2	47	49	GRMZM2G056661_T03	INTRON	-	-	-
1	5	113730393	G	T	1	61	62	GRMZM2G056661_T02	INTRON	-	-	-
1	5	113730393	G	T	1	61	62	GRMZM2G056661_T01	INTRON	-	-	-
1	5	113730393	G	T	1	61	62	GRMZM2G056661_T03	INTRON	-	-	-
1	5	113751275	A	G	1	30	31	GRMZM2G056661_T02	INTRON	-	-	-
1	5	113751275	A	G	1	30	31	GRMZM2G056661_T01	EXON: Exon_chromosome_5_113751105_113751423	-	-	-
1	5	113751275	A	G	1	30	31	GRMZM2G056661_T03	EXON: Exon_chromosome_5_113751105_113751423	-	-	-
1	5	113751390	A	G	1	48	49	GRMZM2G056661_T02	INTRON	-	-	-
1	5	113751390	A	G	1	48	49	GRMZM2G056661_T01	EXON: Exon_chromosome_5_113751105_113751423	-	-	-
1	5	113751390	A	G	1	48	49	GRMZM2G056661_T03	EXON: Exon_chromosome_5_113751105_113751423	-	-	-
1	5	113751441	A	G	1	48	49	GRMZM2G056661_T02	INTRON	-	-	-
1	5	113751441	A	G	1	48	49	GRMZM2G056661_T01	INTRON	-	-	-
1	5	113751441	A	G	1	48	49	GRMZM2G056661_T03	INTRON	-	-	-
1	5	113756696	T	G	0	10	10	GRMZM2G056661_T02	INTRON	-	-	-
1	5	113756696	T	G	0	10	10	GRMZM2G056661_T01	INTRON	-	-	-
1	5	113756696	T	G	0	10	10	GRMZM2G056661_T03	INTRON	-	-	-
1	5	113777414	A	G	0	25	25	GRMZM2G056661_T02	UTR_3_PRIME: 12986 bases from CDS	-	-	-
1	5	113777414	A	G	0	25	25	GRMZM2G056661_T01	EXON: Exon_chromosome_5_113777293_113777496	-	-	-
1	5	113777414	A	G	0	25	25	GRMZM2G056661_T03	EXON: Exon_chromosome_5_113777293_113777734	-	-	-
1	5	113777418	T	C	0	27	27	GRMZM2G056661_T02	UTR_3_PRIME: 12990 bases from CDS	-	-	-
1	5	113777418	T	C	0	27	27	GRMZM2G056661_T01	EXON: Exon_chromosome_5_113777293_113777496	-	-	-
1	5	113777418	T	C	0	27	27	GRMZM2G056661_T03	EXON: Exon_chromosome_5_113777293_113777734	-	-	-
1	5	113777420	T	G	0	28	28	GRMZM2G056661_T02	UTR_3_PRIME: 12992 bases from CDS	-	-	-
1	5	113777420	T	G	0	28	28	GRMZM2G056661_T01	EXON: Exon_chromosome_5_113777293_113777496	-	-	-
1	5	113777420	T	G	0	28	28	GRMZM2G056661_T03	EXON: Exon_chromosome_5_113777293_113777734	-	-	-
1	5	113777450	T	C	0	30	30	GRMZM2G056661_T02	UTR_3_PRIME: 13022 bases from CDS	-	-	-
1	5	113777450	T	C	0	30	30	GRMZM2G056661_T01	EXON: Exon_chromosome_5_113777293_113777496	-	-	-
1	5	113777450	T	C	0	30	30	GRMZM2G056661_T03	EXON: Exon_chromosome_5_113777293_113777734	-	-	-
1	5	113777484	G	A	1	36	37	GRMZM2G056661_T02	UTR_3_PRIME: 13056 bases from CDS	-	-	-
1	5	113777484	G	A	1	36	37	GRMZM2G056661_T01	EXON: Exon_chromosome_5_113777293_113777496	-	-	-
1	5	113777484	G	A	1	36	37	GRMZM2G056661_T03	EXON: Exon_chromosome_5_113777293_113777734	-	-	-
1	5	113777627	C	T	1	35	36	GRMZM2G056661_T02	INTRON	-	-	-
1	5	113777627	C	T	1	35	36	GRMZM2G056661_T01	INTRON	-	-	-
1	5	113777627	C	T	1	35	36	GRMZM2G056661_T03	UTR_3_PRIME: 39 bases from CDS	-	-	-
1	5	113777638	G	A	1	33	34	GRMZM2G056661_T02	INTRON	-	-	-
1	5	113777638	G	A	1	33	34	GRMZM2G056661_T01	INTRON	-	-	-
1	5	113777638	G	A	1	33	34	GRMZM2G056661_T03	UTR_3_PRIME: 50 bases from CDS	-	-	-
1	5	113784828	T	C	0	8	8	-	INTERGENIC	-	-	-
1	5	113784851	T	C	0	10	10	-	INTERGENIC	-	-	-
1	5	113784876	G	A	0	12	12	-	INTERGENIC	-	-	-
1	5	113785076	G	T	0	4	4	GRMZM2G020419_T01	NON_SYNONYMOUS_CODING	Gcg/Tcg	A/S	//structural constituent of cell wall
1	5	113785082	T	C	0	4	4	GRMZM2G020419_T01	NON_SYNONYMOUS_CODING	Tgc/Cgc	C/R	//structural constituent of cell wall
1	5	113785136	A	G	0	5	5	GRMZM2G020419_T01	NON_SYNONYMOUS_CODING	Atc/Gtc	I/V	//structural constituent of cell wall
1	5	114088593	A	T	0	57	57	GRMZM2G085587_T01	UTR_5_PRIME: 443 bases from TSS	-	-	//nucleic acid binding//helicase activity//ATP binding//ATP-dependent helicase activity//TSA: Zea mays contig02521, mRNA sequence//Clone 400199 mRNA sequence
1	5	114088593	A	T	0	57	57	GRMZM2G085587_T02	UTR_5_PRIME: 443 bases from TSS	-	-	//nucleic acid binding//helicase activity//ATP binding//ATP-dependent helicase activity//TSA: Zea mays contig02521, mRNA sequence
1	5	114088851	A	G	0	71	71	GRMZM2G085587_T01	INTRON	-	-	//nucleic acid binding//helicase activity//ATP binding//ATP-dependent helicase activity//TSA: Zea mays contig02521, mRNA sequence//Clone 400199 mRNA sequence
1	5	114088851	A	G	0	71	71	GRMZM2G085587_T02	INTRON	-	-	//nucleic acid binding//helicase activity//ATP binding//ATP-dependent helicase activity//TSA: Zea mays contig02521, mRNA sequence
1	5	114095162	A	G	2	67	69	GRMZM2G085678_T01	UTR_3_PRIME: 11 bases from CDS	-	-	//ethylene responsive element//DNA binding//transcription factor activity//regulation of transcription, DNA-dependent//ethylene responsive element (LOC100282301), mRNA//ethylene responsive element //Ethylene responsive element//Ethylene responsive element
1	5	114095560	C	T	0	31	31	GRMZM2G085678_T01	SYNONYMOUS_CODING	gcG/gcA	A/A	//ethylene responsive element//DNA binding//transcription factor activity//regulation of transcription, DNA-dependent//ethylene responsive element (LOC100282301), mRNA//ethylene responsive element //Ethylene responsive element//Ethylene responsive element
1	5	114095713	C	T	1	21	22	GRMZM2G085678_T01	INTRON	-	-	//ethylene responsive element//DNA binding//transcription factor activity//regulation of transcription, DNA-dependent//ethylene responsive element (LOC100282301), mRNA//ethylene responsive element //Ethylene responsive element//Ethylene responsive element
1	5	114192782	G	A	0	3	3	-	INTERGENIC	-	-	-
1	5	114323030	T	C	0	16	16	-	INTERGENIC	-	-	-
1	5	114360194	G	A	0	3	3	-	INTERGENIC	-	-	-
1	5	114389917	T	C	0	5	5	-	INTERGENIC	-	-	-
1	5	114771886	T	C	0	13	13	-	INTERGENIC	-	-	-
1	5	115146733	A	G	0	10	10	-	INTERGENIC	-	-	-
1	5	115389795	T	C	0	21	21	GRMZM2G070744_T01	SYNONYMOUS_CODING	atT/atC	I/I	//hypothetical protein LOC100275553//hypothetical protein LOC100275553 (LOC100275553), mRNA//hypothetical protein LOC100275553 //Hypothetical protein LOC100275553//Putative uncharacterized protein
1	5	115585549	G	C	0	27	27	GRMZM2G497531_T03	INTRON	-	-	//hypothetical protein LOC100216795//hypothetical protein LOC100216795 //Putative uncharacterized protein
1	5	115585549	G	C	0	27	27	GRMZM2G497531_T02	INTRON	-	-	//Putative uncharacterized protein
1	5	115585549	G	C	0	27	27	GRMZM2G497531_T01	INTRON	-	-	//hypothetical protein LOC100216795//hypothetical protein LOC100216795 (LOC100216795), mRNA//hypothetical protein LOC100216795 //Hypothetical protein LOC100216795//Putative uncharacterized protein
1	5	115590411	T	C	0	24	24	GRMZM5G803365_T01	UTR_3_PRIME: 84 bases from CDS	-	-	//chloroplast small heat shock protein//chloroplast small heat shock protein (LOC100283886), mRNA//chloroplast small heat shock protein //Chloroplast small heat shock protein//TSA: Zea mays contig08336, mRNA sequence//Chloroplast small heat shock protein
1	5	115730699	A	G	1	166	167	GRMZM2G069649_T01	NON_SYNONYMOUS_CODING	Aat/Gat	N/D	//F-box family member//protein binding//F-box family member (LOC100194025), mRNA//F-box family member //Putative uncharacterized protein
1	5	115779300	T	C	0	4	4	-	INTERGENIC	-	-	-
1	5	115779318	T	C	0	4	4	-	INTERGENIC	-	-	-
1	5	115886928	C	T	1	77	78	-	INTERGENIC	-	-	-
1	5	115886997	C	T	1	65	66	-	INTERGENIC	-	-	-
1	5	115895205	C	T	0	55	55	GRMZM5G899825_T01	EXON: Exon_chromosome_5_115894980_115896518	-	-	//hypothetical protein LOC100384645//hypothetical protein LOC100384645 (LOC100384645), mRNA//hypothetical protein LOC100384645 //Putative uncharacterized protein
1	5	115895260	G	A	0	73	73	GRMZM5G899825_T01	EXON: Exon_chromosome_5_115894980_115896518	-	-	//hypothetical protein LOC100384645//hypothetical protein LOC100384645 (LOC100384645), mRNA//hypothetical protein LOC100384645 //Putative uncharacterized protein
1	5	115895294	G	A	0	78	78	GRMZM5G899825_T01	EXON: Exon_chromosome_5_115894980_115896518	-	-	//hypothetical protein LOC100384645//hypothetical protein LOC100384645 (LOC100384645), mRNA//hypothetical protein LOC100384645 //Putative uncharacterized protein
1	5	115895517	G	A	0	83	83	GRMZM5G899825_T01	EXON: Exon_chromosome_5_115894980_115896518	-	-	//hypothetical protein LOC100384645//hypothetical protein LOC100384645 (LOC100384645), mRNA//hypothetical protein LOC100384645 //Putative uncharacterized protein
1	5	115899742	C	T	0	33	33	-	INTERGENIC	-	-	-
1	5	115899828	C	T	0	28	28	-	INTERGENIC	-	-	-
1	5	115974080	C	T	0	11	11	-	INTERGENIC	-	-	-
0.9	5	116235477	G	A	1	17	18	-	INTERGENIC	-	-	-
1	5	116420420	T	G	0	24	24	-	INTERGENIC	-	-	-
1	5	116871911	A	G	0	18	18	GRMZM2G171604_T01	INTRON	-	-	//26S protease regulatory subunit S10B//nucleotide binding//ATP binding//cytoplasm//hydrolase activity//nucleoside-triphosphatase activity//protein catabolic process//26S protease regulatory subunit S10B (LOC100282100), mRNA//26S protease regulatory subunit S10B //Transcribed locus, moderately similar to NP_001058034.1 Os06g0607800 [Oryza sativa Japonica Group]//26S protease regulatory subunit S1…
1	5	116873154	A	G	0	4	4	GRMZM2G171604_T01	INTRON	-	-	//26S protease regulatory subunit S10B//nucleotide binding//ATP binding//cytoplasm//hydrolase activity//nucleoside-triphosphatase activity//protein catabolic process//26S protease regulatory subunit S10B (LOC100282100), mRNA//26S protease regulatory subunit S10B //Transcribed locus, moderately similar to NP_001058034.1 Os06g0607800 [Oryza sativa Japonica Group]//26S protease regulatory subunit S1…
1	5	116873624	T	C	0	30	30	GRMZM2G171604_T01	INTRON	-	-	//26S protease regulatory subunit S10B//nucleotide binding//ATP binding//cytoplasm//hydrolase activity//nucleoside-triphosphatase activity//protein catabolic process//26S protease regulatory subunit S10B (LOC100282100), mRNA//26S protease regulatory subunit S10B //Transcribed locus, moderately similar to NP_001058034.1 Os06g0607800 [Oryza sativa Japonica Group]//26S protease regulatory subunit S1…
1	5	116873662	T	C	0	37	37	GRMZM2G171604_T01	INTRON	-	-	//26S protease regulatory subunit S10B//nucleotide binding//ATP binding//cytoplasm//hydrolase activity//nucleoside-triphosphatase activity//protein catabolic process//26S protease regulatory subunit S10B (LOC100282100), mRNA//26S protease regulatory subunit S10B //Transcribed locus, moderately similar to NP_001058034.1 Os06g0607800 [Oryza sativa Japonica Group]//26S protease regulatory subunit S1…
1	5	116933447	C	T	0	10	10	GRMZM2G470666_T01	INTRON	-	-	-
1	5	117081675	A	G	0	3	3	-	INTERGENIC	-	-	-
0.9	5	117082858	A	G	1	10	11	-	INTERGENIC	-	-	-
1	5	117169602	T	C	0	14	14	-	INTERGENIC	-	-	-
1	5	117298863	G	A	0	12	12	-	INTERGENIC	-	-	-
1	5	117298893	C	T	0	12	12	-	INTERGENIC	-	-	-
0.9	5	117624328	C	A	2	12	14	GRMZM2G055826_T01	UTR_5_PRIME: 88 bases from TSS	-	-	//F-box domain containing protein//F-box domain containing protein (LOC100284253), mRNA//F-box domain containing protein
1	5	117624405	T	G	0	19	19	GRMZM2G055826_T01	UTR_5_PRIME: 11 bases from TSS	-	-	//F-box domain containing protein//F-box domain containing protein (LOC100284253), mRNA//F-box domain containing protein
1	5	117624640	C	T	0	36	36	GRMZM2G055826_T01	SYNONYMOUS_CODING	ttC/ttT	F/F	//F-box domain containing protein//F-box domain containing protein (LOC100284253), mRNA//F-box domain containing protein
1	5	117624647	G	T	0	37	37	GRMZM2G055826_T01	NON_SYNONYMOUS_CODING	Gtc/Ttc	V/F	//F-box domain containing protein//F-box domain containing protein (LOC100284253), mRNA//F-box domain containing protein
1	5	117624667	T	C	0	37	37	GRMZM2G055826_T01	SYNONYMOUS_CODING	ggT/ggC	G/G	//F-box domain containing protein//F-box domain containing protein (LOC100284253), mRNA//F-box domain containing protein
1	5	117624870	C	T	1	62	63	GRMZM2G055826_T01	NON_SYNONYMOUS_CODING	aCc/aTc	T/I	//F-box domain containing protein//F-box domain containing protein (LOC100284253), mRNA//F-box domain containing protein
1	5	117625108	G	C	1	28	29	GRMZM2G055826_T01	SYNONYMOUS_CODING	gtG/gtC	V/V	//F-box domain containing protein//F-box domain containing protein (LOC100284253), mRNA//F-box domain containing protein
1	5	117625512	C	T	1	62	63	GRMZM2G055826_T01	NON_SYNONYMOUS_CODING	aCg/aTg	T/M	//F-box domain containing protein//F-box domain containing protein (LOC100284253), mRNA//F-box domain containing protein
1	5	117625518	A	C	1	58	59	GRMZM2G055826_T01	NON_SYNONYMOUS_CODING	cAg/cCg	Q/P	//F-box domain containing protein//F-box domain containing protein (LOC100284253), mRNA//F-box domain containing protein
1	5	117698539	T	G	0	44	44	-	INTERGENIC	-	-	-
1	5	117698589	G	T	0	55	55	-	INTERGENIC	-	-	-
1	5	117698611	T	A	0	63	63	-	INTERGENIC	-	-	-
1	5	117698700	C	T	0	70	70	-	INTERGENIC	-	-	-
1	5	117698713	G	T	0	71	71	-	INTERGENIC	-	-	-
1	5	117698744	C	T	0	69	69	-	INTERGENIC	-	-	-
1	5	117698767	C	T	0	60	60	-	INTERGENIC	-	-	-
1	5	117928483	T	G	0	35	35	GRMZM2G117700_T02	UTR_5_PRIME: 660 bases from TSS	-	-	//hypothetical protein LOC100216725//structural constituent of ribosome//intracellular//ribosome//translation//hypothetical protein LOC100216725 (LOC100216725), mRNA//hypothetical protein LOC100216725 //Hypothetical protein LOC100216725//Putative uncharacterized protein
1	5	117928483	T	G	0	35	35	GRMZM2G117700_T02	START_GAINED: CTG	-	-	//hypothetical protein LOC100216725//structural constituent of ribosome//intracellular//ribosome//translation//hypothetical protein LOC100216725 (LOC100216725), mRNA//hypothetical protein LOC100216725 //Hypothetical protein LOC100216725//Putative uncharacterized protein
1	5	117928483	T	G	0	35	35	GRMZM2G117700_T01	UTR_5_PRIME: 660 bases from TSS	-	-	//hypothetical protein LOC100216725//structural constituent of ribosome//intracellular//ribosome//translation//hypothetical protein LOC100216725 //Transcribed locus, strongly similar to NP_001136602.1 hypothetical protein LOC100216725 [Zea mays]//Putative uncharacterized protein
1	5	117928483	T	G	0	35	35	GRMZM2G117700_T01	START_GAINED: CTG	-	-	//hypothetical protein LOC100216725//structural constituent of ribosome//intracellular//ribosome//translation//hypothetical protein LOC100216725 //Transcribed locus, strongly similar to NP_001136602.1 hypothetical protein LOC100216725 [Zea mays]//Putative uncharacterized protein
1	5	117928516	A	C	0	35	35	GRMZM2G117700_T02	UTR_5_PRIME: 627 bases from TSS	-	-	//hypothetical protein LOC100216725//structural constituent of ribosome//intracellular//ribosome//translation//hypothetical protein LOC100216725 (LOC100216725), mRNA//hypothetical protein LOC100216725 //Hypothetical protein LOC100216725//Putative uncharacterized protein
1	5	117928516	A	C	0	35	35	GRMZM2G117700_T01	UTR_5_PRIME: 627 bases from TSS	-	-	//hypothetical protein LOC100216725//structural constituent of ribosome//intracellular//ribosome//translation//hypothetical protein LOC100216725 //Transcribed locus, strongly similar to NP_001136602.1 hypothetical protein LOC100216725 [Zea mays]//Putative uncharacterized protein
1	5	117928605	G	C	0	37	37	GRMZM2G117700_T02	UTR_5_PRIME: 538 bases from TSS	-	-	//hypothetical protein LOC100216725//structural constituent of ribosome//intracellular//ribosome//translation//hypothetical protein LOC100216725 (LOC100216725), mRNA//hypothetical protein LOC100216725 //Hypothetical protein LOC100216725//Putative uncharacterized protein
1	5	117928605	G	C	0	37	37	GRMZM2G117700_T01	INTRON	-	-	//hypothetical protein LOC100216725//structural constituent of ribosome//intracellular//ribosome//translation//hypothetical protein LOC100216725 //Transcribed locus, strongly similar to NP_001136602.1 hypothetical protein LOC100216725 [Zea mays]//Putative uncharacterized protein
1	5	117928657	T	A	0	48	48	GRMZM2G117700_T02	UTR_5_PRIME: 486 bases from TSS	-	-	//hypothetical protein LOC100216725//structural constituent of ribosome//intracellular//ribosome//translation//hypothetical protein LOC100216725 (LOC100216725), mRNA//hypothetical protein LOC100216725 //Hypothetical protein LOC100216725//Putative uncharacterized protein
1	5	117928657	T	A	0	48	48	GRMZM2G117700_T02	START_GAINED: ATG	-	-	//hypothetical protein LOC100216725//structural constituent of ribosome//intracellular//ribosome//translation//hypothetical protein LOC100216725 (LOC100216725), mRNA//hypothetical protein LOC100216725 //Hypothetical protein LOC100216725//Putative uncharacterized protein
1	5	117928657	T	A	0	48	48	GRMZM2G117700_T01	INTRON	-	-	//hypothetical protein LOC100216725//structural constituent of ribosome//intracellular//ribosome//translation//hypothetical protein LOC100216725 //Transcribed locus, strongly similar to NP_001136602.1 hypothetical protein LOC100216725 [Zea mays]//Putative uncharacterized protein
1	5	117930388	C	A	0	34	34	GRMZM2G117700_T01	UTR_3_PRIME: 667 bases from CDS	-	-	//hypothetical protein LOC100216725//structural constituent of ribosome//intracellular//ribosome//translation//hypothetical protein LOC100216725 //Transcribed locus, strongly similar to NP_001136602.1 hypothetical protein LOC100216725 [Zea mays]//Putative uncharacterized protein
1	5	117930388	C	A	0	34	34	GRMZM2G569390_T01	NON_SYNONYMOUS_CODING	aaG/aaT	K/N	-
1	5	117930520	G	A	0	28	28	GRMZM2G117700_T01	UTR_3_PRIME: 799 bases from CDS	-	-	//hypothetical protein LOC100216725//structural constituent of ribosome//intracellular//ribosome//translation//hypothetical protein LOC100216725 //Transcribed locus, strongly similar to NP_001136602.1 hypothetical protein LOC100216725 [Zea mays]//Putative uncharacterized protein
1	5	117930520	G	A	0	28	28	GRMZM2G569390_T01	SYNONYMOUS_CODING	caC/caT	H/H	-
1	5	117930578	G	C	0	21	21	GRMZM2G117700_T01	UTR_3_PRIME: 857 bases from CDS	-	-	//hypothetical protein LOC100216725//structural constituent of ribosome//intracellular//ribosome//translation//hypothetical protein LOC100216725 //Transcribed locus, strongly similar to NP_001136602.1 hypothetical protein LOC100216725 [Zea mays]//Putative uncharacterized protein
1	5	117930578	G	C	0	21	21	GRMZM2G569390_T01	NON_SYNONYMOUS_CODING	gCg/gGg	A/G	-
1	5	117930654	A	T	0	22	22	GRMZM2G117700_T01	UTR_3_PRIME: 933 bases from CDS	-	-	//hypothetical protein LOC100216725//structural constituent of ribosome//intracellular//ribosome//translation//hypothetical protein LOC100216725 //Transcribed locus, strongly similar to NP_001136602.1 hypothetical protein LOC100216725 [Zea mays]//Putative uncharacterized protein
1	5	117930654	A	T	0	22	22	GRMZM2G569390_T01	NON_SYNONYMOUS_CODING	Ttc/Atc	F/I	-
1	5	117930730	T	C	0	24	24	GRMZM2G117700_T01	UTR_3_PRIME: 1009 bases from CDS	-	-	//hypothetical protein LOC100216725//structural constituent of ribosome//intracellular//ribosome//translation//hypothetical protein LOC100216725 //Transcribed locus, strongly similar to NP_001136602.1 hypothetical protein LOC100216725 [Zea mays]//Putative uncharacterized protein
1	5	117930730	T	C	0	24	24	GRMZM2G569390_T01	SYNONYMOUS_CODING	aaA/aaG	K/K	-
1	5	117930734	C	T	0	26	26	GRMZM2G117700_T01	UTR_3_PRIME: 1013 bases from CDS	-	-	//hypothetical protein LOC100216725//structural constituent of ribosome//intracellular//ribosome//translation//hypothetical protein LOC100216725 //Transcribed locus, strongly similar to NP_001136602.1 hypothetical protein LOC100216725 [Zea mays]//Putative uncharacterized protein
1	5	117930734	C	T	0	26	26	GRMZM2G569390_T01	NON_SYNONYMOUS_CODING	tGc/tAc	C/Y	-
1	5	117930746	A	T	0	25	25	GRMZM2G117700_T01	UTR_3_PRIME: 1025 bases from CDS	-	-	//hypothetical protein LOC100216725//structural constituent of ribosome//intracellular//ribosome//translation//hypothetical protein LOC100216725 //Transcribed locus, strongly similar to NP_001136602.1 hypothetical protein LOC100216725 [Zea mays]//Putative uncharacterized protein
1	5	117930746	A	T	0	25	25	GRMZM2G569390_T01	NON_SYNONYMOUS_CODING	aTg/aAg	M/K	-
1	5	117930808	G	T	0	26	26	GRMZM2G117700_T01	UTR_3_PRIME: 1087 bases from CDS	-	-	//hypothetical protein LOC100216725//structural constituent of ribosome//intracellular//ribosome//translation//hypothetical protein LOC100216725 //Transcribed locus, strongly similar to NP_001136602.1 hypothetical protein LOC100216725 [Zea mays]//Putative uncharacterized protein
1	5	117930808	G	T	0	26	26	GRMZM2G569390_T01	SYNONYMOUS_CODING	gcC/gcA	A/A	-
1	5	118144200	A	G	0	38	38	-	INTERGENIC	-	-	-
1	5	118144278	C	T	0	43	43	-	INTERGENIC	-	-	-
1	5	118144301	C	A	0	38	38	-	INTERGENIC	-	-	-
1	5	118144488	G	A	0	44	44	-	INTERGENIC	-	-	-
1	5	118144508	G	A	0	41	41	-	INTERGENIC	-	-	-
1	5	118144584	A	G	0	30	30	-	INTERGENIC	-	-	-
1	5	118144599	T	C	0	30	30	-	INTERGENIC	-	-	-
1	5	118144639	A	G	0	26	26	-	INTERGENIC	-	-	-
1	5	118144694	C	G	0	18	18	-	INTERGENIC	-	-	-
1	5	118144726	T	C	0	18	18	-	INTERGENIC	-	-	-
1	5	118144810	A	G	0	12	12	-	INTERGENIC	-	-	-
1	5	118144896	A	C	0	7	7	-	INTERGENIC	-	-	-
1	5	118286288	C	T	0	3	3	-	INTERGENIC	-	-	-
0.9	5	118299243	C	T	3	39	42	GRMZM2G145242_T02	SYNONYMOUS_CODING	ccC/ccT	P/P	//serine-type endopeptidase activity//proteolysis//identical protein binding//negative regulation of catalytic activity//Clone 396718 mRNA sequence//Transcribed locus, moderately similar to XP_002453487.1 hypothetical protein SORBIDRAFT_04g006740 [Sorghum bicolor]
1	5	118299455	T	G	0	21	21	GRMZM2G145242_T02	INTRON	-	-	//serine-type endopeptidase activity//proteolysis//identical protein binding//negative regulation of catalytic activity//Clone 396718 mRNA sequence//Transcribed locus, moderately similar to XP_002453487.1 hypothetical protein SORBIDRAFT_04g006740 [Sorghum bicolor]
1	5	118304376	T	C	0	46	46	GRMZM2G145242_T02	INTRON	-	-	//serine-type endopeptidase activity//proteolysis//identical protein binding//negative regulation of catalytic activity//Clone 396718 mRNA sequence//Transcribed locus, moderately similar to XP_002453487.1 hypothetical protein SORBIDRAFT_04g006740 [Sorghum bicolor]
1	5	118304376	T	C	0	46	46	GRMZM2G145242_T01	INTRON	-	-	//serine-type endopeptidase activity//proteolysis//Transcribed locus, moderately similar to XP_002453487.1 hypothetical protein SORBIDRAFT_04g006740 [Sorghum bicolor]
1	5	118304704	T	G	1	77	78	GRMZM2G145242_T02	INTRON	-	-	//serine-type endopeptidase activity//proteolysis//identical protein binding//negative regulation of catalytic activity//Clone 396718 mRNA sequence//Transcribed locus, moderately similar to XP_002453487.1 hypothetical protein SORBIDRAFT_04g006740 [Sorghum bicolor]
1	5	118304704	T	G	1	77	78	GRMZM2G145242_T01	INTRON	-	-	//serine-type endopeptidase activity//proteolysis//Transcribed locus, moderately similar to XP_002453487.1 hypothetical protein SORBIDRAFT_04g006740 [Sorghum bicolor]
1	5	118398652	C	T	0	4	4	-	INTERGENIC	-	-	-
0.9	5	118425779	C	T	1	17	18	GRMZM2G048952_T02	INTRON	-	-	//Putative uncharacterized protein
1	5	118675110	A	C	2	122	124	GRMZM2G138349_T03	INTRON	-	-	//hypothetical protein LOC100382772//ARF GTPase activator activity//zinc ion binding//regulation of ARF GTPase activity//hypothetical protein LOC100382772 (LOC100382772), mRNA//hypothetical protein LOC100382772 //Putative uncharacterized protein
1	5	118675110	A	C	2	122	124	GRMZM2G138349_T01	INTRON	-	-	//hypothetical protein LOC100382772//ARF GTPase activator activity//zinc ion binding//regulation of ARF GTPase activity//hypothetical protein LOC100382772 //Putative uncharacterized protein
1	5	118675110	A	C	2	122	124	GRMZM2G138349_T02	INTRON	-	-	//ARF GTPase activator activity//zinc ion binding//regulation of ARF GTPase activity
1	5	118931237	A	G	0	46	46	AC194937.3_FGT004	INTRON	-	-	//mitochondrial outer membrane translocase complex//protein targeting//intracellular protein transport//homoiothermy//ice binding//response to freezing//Putative uncharacterized protein
1	5	118931344	A	T	0	28	28	AC194937.3_FGT004	INTRON	-	-	//mitochondrial outer membrane translocase complex//protein targeting//intracellular protein transport//homoiothermy//ice binding//response to freezing//Putative uncharacterized protein
1	5	118979851	A	G	0	5	5	-	INTERGENIC	-	-	-
1	5	119372449	G	C	0	42	42	GRMZM2G032640_T01	UTR_3_PRIME: 287 bases from CDS	-	-	//hypothetical protein LOC100193585//hypothetical protein LOC100193585 (LOC100193585), mRNA//hypothetical protein LOC100193585 //Hypothetical protein LOC100193585//Putative uncharacterized protein
1	5	119658524	A	G	0	8	8	-	INTERGENIC	-	-	-
1	5	119765533	T	C	2	75	77	-	INTERGENIC	-	-	-
1	5	119766059	C	T	0	10	10	-	INTERGENIC	-	-	-
1	5	119767849	C	T	0	3	3	-	INTERGENIC	-	-	-
0.7	5	119933463	C	T	1	2	3	-	INTERGENIC	-	-	-
1	5	119961942	T	C	0	31	31	-	INTERGENIC	-	-	-
1	5	119963763	T	G	0	53	53	-	INTERGENIC	-	-	-
1	5	119967711	A	G	0	4	4	-	INTERGENIC	-	-	-
1	5	120039259	C	T	0	5	5	-	INTERGENIC	-	-	-
1	5	120647940	T	C	0	3	3	-	INTERGENIC	-	-	-
1	5	120648001	C	T	0	3	3	-	INTERGENIC	-	-	-
1	5	120738443	T	C	0	7	7	-	INTERGENIC	-	-	-
1	5	120758978	T	C	0	10	10	-	INTERGENIC	-	-	-
